# Supplementary material for: Single-cell transcriptomics reveals expression profiles of Trypanosoma brucei sexual stages
Source: PLoS Pathog. 2022 Mar 7;18(3):e1010346. doi: 10.1371/journal.ppat.1010346 (PMC8939820; doi:10.1371/journal.ppat.1010346)
Supplement: S4 Table — (XLSX) [file ppat.1010346.s010.xlsx]

## Sheet: README
20 modules (c1-c20) of differentially expressed genes were identified across the developmental trajectory of 1738 parasites collected from tsetse salivary glands. The genes for each module and corresponding GO analysis are displayed in each tab. See also Figure 3.

## Sheet: c1anno
Gene ID	source_id	Product Description	Input ID	Genomic Location (Gene)
Tb11.v5.0402	Tb11.v5.0402.1	BarP protein, putative	Tb11.v5.0402	Tb927_11_bin_v5.1:1,477,328..1,478,364(+)
Tb927.1.2160	Tb927.1.2160:mRNA	Small kinetoplastid calpain-related protein 1-5	Tb927.1.2160	Tb927_01_v5.1:548,660..550,440(+)
Tb927.1.2380	Tb927.1.2380:mRNA	alpha tubulin	Tb927.1.2380	Tb927_01_v5.1:579,620..581,165(+)
Tb927.1.2510	Tb927.1.2510:mRNA	histone H3, putative	Tb927.1.2510	Tb927_01_v5.1:598,786..600,216(+)
Tb927.10.1250	Tb927.10.1250:mRNA	Aminoacyl-tRNA editing domain containing protein, putative	Tb927.10.1250	Tb927_10_v5.1:335,871..336,972(-)
Tb927.11.13900	Tb927.11.13900:mRNA	Centrin-5	Tb927.11.13900	Tb927_11_v5.1:3,691,634..3,692,285(+)
Tb927.11.15360	Tb927.11.15360:mRNA	hypothetical protein, conserved	Tb927.11.15360	Tb927_11_v5.1:4,071,234..4,072,145(-)
Tb927.11.8420	Tb927.11.8420:mRNA	DnaJ domain containing protein, putative	Tb927.11.8420	Tb927_11_v5.1:2,359,184..2,359,742(+)
Tb927.11.880	Tb927.11.880:mRNA	cyclophilin a	Tb927.11.880	Tb927_11_v5.1:224,466..225,235(+)
Tb927.2.5300	Tb927.2.5300:mRNA	hypothetical protein, conserved	Tb927.2.5300	Tb927_02_v5.1:944,572..945,691(+)
Tb927.2.540	Tb927.2.540:pseudogenic_transcript	DNA-directed RNA polymerase, pseudogene, putative	Tb927.2.540	Tb927_02_v5.1:105,096..108,123(-)
Tb927.2.680	Tb927.2.680:mRNA	Protein of unknown function (DUF1181), putative	Tb927.2.680	Tb927_02_v5.1:124,183..125,050(+)
Tb927.8.1650	Tb927.8.1650:mRNA	Protein Associated with Differentiation, putative	Tb927.8.1650	Tb927_08_v5.1:545,906..548,434(+)
Tb927.8.1820	Tb927.8.1820:mRNA	sterol carrier protein, putative	Tb927.8.1820	Tb927_08_v5.1:593,024..594,551(-)
Tb927.8.1990	Tb927.8.1990:mRNA	peroxidoxin	Tb927.8.1990	Tb927_08_v5.1:634,099..635,163(+)
Tb927.8.5640	Tb927.8.5640:mRNA	putative succinate dehydrogenase subunit	Tb927.8.5640	Tb927_08_v5.1:1,675,290..1,676,653(+)
Tb927.9.12030	Tb927.9.12030.1:mRNA	hypothetical protein, conserved	Tb927.9.12030	Tb927_09_v5.1:1,876,391..1,877,241(+)
Tb927.9.12030	Tb927.9.12030.2:mRNA	hypothetical protein, conserved	Tb927.9.12030	Tb927_09_v5.1:1,876,391..1,877,241(+)
Tb927.9.13785	Tb927.9.13785:mRNA	kinetoplastid membrane protein 11-5	Tb927.9.13785	Tb927_09_v5.1:2,178,426..2,178,842(-)
Tb927.9.13820	Tb927.9.13820:mRNA	kinetoplastid membrane protein 11-3	Tb927.9.13820	Tb927_09_v5.1:2,179,563..2,180,008(-)
Tb927.9.15560	Tb927.9.15560:mRNA	BARP protein	Tb927.9.15560	Tb927_09_v5.1:2,429,773..2,431,079(+)
Tb927.9.15570	Tb927.9.15570:mRNA	BARP protein	Tb927.9.15570	Tb927_09_v5.1:2,431,554..2,432,931(+)
Tb927.9.15600	Tb927.9.15600:mRNA	BARP protein	Tb927.9.15600	Tb927_09_v5.1:2,437,133..2,438,454(+)
Tb927.9.15620	Tb927.9.15620:mRNA	BARP protein	Tb927.9.15620	Tb927_09_v5.1:2,440,725..2,442,025(+)
Tb927.9.3920	Tb927.9.3920:mRNA	ribosomal protein S7, putative	Tb927.9.3920	Tb927_09_v5.1:764,754..765,489(+)
Tb927.9.4960	Tb927.9.4960:mRNA	hypothetical protein, conserved	Tb927.9.4960	Tb927_09_v5.1:898,917..899,372(+)
Tb927.9.6210	Tb927.9.6210:mRNA	arginine kinase	Tb927.9.6210	Tb927_09_v5.1:1,026,937..1,028,446(+)

## Sheet: c1GO
ID	Name	Bgd count	Result count	Result gene list	Pct of bgd	Fold enrichment	Odds ratio	P-value	Benjamini	Bonferroni
GO:0009986	cell surface	37	5	Tb927.8.1650,Tb927.9.15560,Tb927.9.15570,Tb927.9.15600,Tb927.9.15620,	13.5	42.08	60.38	9.08539e-08	6.81405e-06	6.81405e-06	CC
GO:0008284	positive regulation of cell proliferation	5	2	Tb927.9.13785,Tb927.9.13820,	40	124.56	224.84	9.84285e-05	0.00869871	0.0125004	BP
GO:0032053	ciliary basal body organization	6	2	Tb927.9.13785,Tb927.9.13820,	33.3	103.8	168.61	0.000147352	0.00869871	0.0187137	BP
GO:0042127	regulation of cell proliferation	7	2	Tb927.9.13785,Tb927.9.13820,	28.6	88.97	134.87	0.000205887	0.00869871	0.0261476	BP
GO:0006952	defense response	8	2	Tb927.9.13785,Tb927.9.13820,	25	77.85	112.38	0.000273975	0.00869871	0.0347948	BP
GO:0031023	microtubule organizing center organization	11	2	Tb927.9.13785,Tb927.9.13820,	18.2	56.62	74.89	0.000534994	0.0135889	0.0679443	BP
GO:0000226	microtubule cytoskeleton organization	58	3	Tb927.1.2380,Tb927.9.13785,Tb927.9.13820,	5.2	16.11	19.1	0.000803466	0.0170067	0.10204	BP
GO:0009266	response to temperature stimulus	15	2	Tb927.8.1650,Tb927.8.1990,	13.3	41.52	51.82	0.00101334	0.0183849	0.128694	BP
GO:0007010	cytoskeleton organization	74	3	Tb927.1.2380,Tb927.9.13785,Tb927.9.13820,	4.1	12.62	14.77	0.00163175	0.018538	0.207232	BP
GO:0048522	positive regulation of cellular process	22	2	Tb927.9.13785,Tb927.9.13820,	9.1	28.31	33.65	0.00219886	0.018538	0.279255	BP
GO:0009628	response to abiotic stimulus	23	2	Tb927.8.1650,Tb927.8.1990,	8.7	27.08	32.05	0.00240354	0.018538	0.30525	BP
GO:0042221	response to chemical	26	2	Tb927.8.1650,Tb927.8.1990,	7.7	23.95	28.03	0.00306941	0.018538	0.389815	BP
GO:0050810	regulation of steroid biosynthetic process	1	1	Tb927.8.1820,	100	311.4	inf	0.0032113	0.018538	0.407836	BP
GO:0019216	regulation of lipid metabolic process	1	1	Tb927.8.1820,	100	311.4	inf	0.0032113	0.018538	0.407836	BP
GO:0071417	cellular response to organonitrogen compound	1	1	Tb927.8.1990,	100	311.4	inf	0.0032113	0.018538	0.407836	BP
GO:1901325	response to antimycin A	1	1	Tb927.8.1990,	100	311.4	inf	0.0032113	0.018538	0.407836	BP
GO:0019218	regulation of steroid metabolic process	1	1	Tb927.8.1820,	100	311.4	inf	0.0032113	0.018538	0.407836	BP
GO:0046890	regulation of lipid biosynthetic process	1	1	Tb927.8.1820,	100	311.4	inf	0.0032113	0.018538	0.407836	BP
GO:0009719	response to endogenous stimulus	1	1	Tb927.8.1990,	100	311.4	inf	0.0032113	0.018538	0.407836	BP
GO:0072745	cellular response to antimycin A	1	1	Tb927.8.1990,	100	311.4	inf	0.0032113	0.018538	0.407836	BP
GO:0071407	cellular response to organic cyclic compound	1	1	Tb927.8.1990,	100	311.4	inf	0.0032113	0.018538	0.407836	BP
GO:0014070	response to organic cyclic compound	1	1	Tb927.8.1990,	100	311.4	inf	0.0032113	0.018538	0.407836	BP
GO:0071495	cellular response to endogenous stimulus	1	1	Tb927.8.1990,	100	311.4	inf	0.0032113	0.018538	0.407836	BP
GO:0048518	positive regulation of biological process	45	2	Tb927.9.13785,Tb927.9.13820,	4.4	13.84	15.61	0.00900775	0.0393464	1	BP
GO:0071236	cellular response to antibiotic	3	1	Tb927.8.1990,	33.3	103.8	161.62	0.00960424	0.0393464	1	BP
GO:0010243	response to organonitrogen compound	3	1	Tb927.8.1990,	33.3	103.8	161.62	0.00960424	0.0393464	1	BP
GO:0006842	tricarboxylic acid transport	3	1	Tb927.8.1650,	33.3	103.8	161.62	0.00960424	0.0393464	1	BP
GO:0015746	citrate transport	3	1	Tb927.8.1650,	33.3	103.8	161.62	0.00960424	0.0393464	1	BP
GO:1901699	cellular response to nitrogen compound	3	1	Tb927.8.1990,	33.3	103.8	161.62	0.00960424	0.0393464	1	BP
GO:0046677	response to antibiotic	3	1	Tb927.8.1990,	33.3	103.8	161.62	0.00960424	0.0393464	1	BP
GO:0042891	antibiotic transport	3	1	Tb927.8.1650,	33.3	103.8	161.62	0.00960424	0.0393464	1	BP
GO:0051881	regulation of mitochondrial membrane potential	3	1	Tb927.8.1990,	33.3	103.8	161.62	0.00960424	0.0393464	1	BP
GO:1901701	cellular response to oxygen-containing compound	4	1	Tb927.8.1990,	25	77.85	107.74	0.0127859	0.0477592	1	BP
GO:0071310	cellular response to organic substance	4	1	Tb927.8.1990,	25	77.85	107.74	0.0127859	0.0477592	1	BP
GO:0042391	regulation of membrane potential	4	1	Tb927.8.1990,	25	77.85	107.74	0.0127859	0.0477592	1	BP
GO:0006950	response to stress	158	3	Tb927.8.1990,Tb927.9.13785,Tb927.9.13820,	1.9	5.91	6.69	0.0135962	0.0493348	1	BP

## Sheet: c2anno
Gene ID	source_id	Genomic Location (Gene)	Product Description	Gene Type	Input ID	Gene Name or Symbol
Tb11.0820	Tb11.0820:pseudogenic_transcript	tryp_XI-1152c10.p2kA602:5,867..11,290(-)	retrotransposon hot spot protein 4 (RHS4, pseudogene), putative	protein coding	Tb11.0820	null
Tb11.v5.0294	Tb11.v5.0294.1	Tb927_11_bin_v5.1:779,674..787,264(+)	retrotransposon hot spot (RHS) protein, putative	protein coding	Tb11.v5.0294	null
Tb11.v5.0295	Tb11.v5.0295.1	Tb927_11_bin_v5.1:787,315..791,854(+)	retrotransposon hot spot (RHS) protein, putative	protein coding	Tb11.v5.0295	null
Tb11.v5.0353	Tb11.v5.0353.1	Tb927_11_bin_v5.1:1,103,905..1,111,132(-)	retrotransposon hot spot (RHS) protein, putative	protein coding	Tb11.v5.0353	null
Tb11.v5.0602	Tb11.v5.0602.1	Tb927_11_bin_v5.1:2,834,086..2,836,974(+)	leucine-rich repeat protein 1 (LRRP1), putative	protein coding	Tb11.v5.0602	null
Tb11.v5.1026	Tb11.v5.1026.1	Tb927_11_bin_v5.1:5,414,125..5,415,356(+)	procyclin-associated gene 2-like protein, putative	protein coding	Tb11.v5.1026	null
Tb11.v5.1027	Tb11.v5.1027.1	Tb927_11_bin_v5.1:5,415,476..5,416,332(+)	procyclin-associated gene 2-like protein, putative	protein coding	Tb11.v5.1027	null
Tb11.v5.1046	Tb11.v5.1046.1	Tb927_11_bin_v5.1:5,550,288..5,552,315(-)	elongation factor 1-alpha, putative	protein coding	Tb11.v5.1046	null
Tb927.1.2330	Tb927.1.2330:mRNA	Tb927_01_v5.1:570,423..572,177(+)	beta tubulin	protein coding	Tb927.1.2330	null
Tb927.1.3200	Tb927.1.3200:mRNA	Tb927_01_v5.1:689,981..691,247(+)	Suppressor of G2 allele of SKP1, putative	protein coding	Tb927.1.3200	SGT1
Tb927.1.70	Tb927.1.70:mRNA	Tb927_01_v5.1:44,937..47,043(-)	retrotransposon hot spot protein 4 (RHS4), putative	protein coding	Tb927.1.70	RHS4
Tb927.10.12080	Tb927.10.12080:mRNA	Tb927_10_v5.1:2,942,756..2,944,215(+)	hypothetical protein, conserved	protein coding	Tb927.10.12080	null
Tb927.10.13730	Tb927.10.13730:mRNA	Tb927_10_v5.1:3,353,676..3,355,052(-)	60S ribosomal protein L7, putative	protein coding	Tb927.10.13730	null
Tb927.10.15100	Tb927.10.15100:mRNA	Tb927_10_v5.1:3,689,441..3,690,538(+)	hypothetical protein, conserved	protein coding	Tb927.10.15100	null
Tb927.10.1630	Tb927.10.1630:mRNA	Tb927_10_v5.1:442,671..444,589(-)	atp-binding cassette sub-family e member 1	protein coding	Tb927.10.1630	ABCE1
Tb927.10.2490	Tb927.10.2490:mRNA	Tb927_10_v5.1:648,098..651,453(+)	glucose-6-phosphate 1-dehydrogenase	protein coding	Tb927.10.2490	G6PD
Tb927.10.4640	Tb927.10.4640:mRNA	Tb927_10_v5.1:1,177,802..1,179,283(-)	eukaryotic translation initiation factor 3 subunit l	protein coding	Tb927.10.4640	EIF3L
Tb927.10.6400	Tb927.10.6400:mRNA	Tb927_10_v5.1:1,617,280..1,619,224(-)	chaperonin HSP60, mitochondrial precursor	protein coding	Tb927.10.6400	HSP60
Tb927.10.6630	Tb927.10.6630:mRNA	Tb927_10_v5.1:1,678,676..1,680,382(+)	ATP-dependent RNA helicase DBP2A, putative	protein coding	Tb927.10.6630	DBP2A
Tb927.10.7440	Tb927.10.7440:mRNA	Tb927_10_v5.1:1,875,499..1,878,378(-)	ATP-dependent RNA helicase MTR4	protein coding	Tb927.10.7440	MTR4
Tb927.11.10910	Tb927.11.10910:mRNA	Tb927_11_v5.1:2,911,234..2,912,201(+)	40S ribosomal protein SA, putative	protein coding	Tb927.11.10910	null
Tb927.11.11330	Tb927.11.11330:mRNA	Tb927_11_v5.1:3,028,628..3,030,666(+)	heat shock protein 70	protein coding	Tb927.11.11330	HSP70
Tb927.11.11490	Tb927.11.11490.1:mRNA	Tb927_11_v5.1:3,078,350..3,081,675(+)	2,3-bisphosphoglycerate-independent phosphoglycerate mutase-like protein, putative	protein coding	Tb927.11.11490	null
Tb927.11.11490	Tb927.11.11490.2:mRNA	Tb927_11_v5.1:3,078,350..3,081,675(+)	2,3-bisphosphoglycerate-independent phosphoglycerate mutase-like protein, putative	protein coding	Tb927.11.11490	null
Tb927.11.16615	Tb927.11.16615:mRNA	Tb927_11_v5.1:4,411,699..4,412,594(-)	Protein of unknown function (DUF2638), putative	protein coding	Tb927.11.16615	null
Tb927.11.16760	Tb927.11.16760:mRNA	Tb927_11_v5.1:4,458,569..4,460,256(-)	T-complex protein 1, alpha subunit, putative	protein coding	Tb927.11.16760	TCP-1-alpha
Tb927.11.190	Tb927.11.190:mRNA	Tb927_11_v5.1:42,534..45,079(-)	elongation factor, putative	protein coding	Tb927.11.190	null
Tb927.11.2460	Tb927.11.2460:mRNA	Tb927_11_v5.1:722,904..723,882(-)	hypothetical protein, conserved	protein coding	Tb927.11.2460	null
Tb927.11.3030	Tb927.11.3030:mRNA	Tb927_11_v5.1:873,596..875,242(-)	phosphoribosylpyrophosphate synthetase, putative	protein coding	Tb927.11.3030	PRS
Tb927.11.520	Tb927.11.520:mRNA	Tb927_11_v5.1:127,958..130,142(-)	hypothetical protein, conserved	protein coding	Tb927.11.520	null
Tb927.11.5840	Tb927.11.5840:mRNA	Tb927_11_v5.1:1,654,839..1,656,121(+)	Protein translation factor SUI1 homolog, putative	protein coding	Tb927.11.5840	EIF1
Tb927.11.600	Tb927.11.600:mRNA	Tb927_11_v5.1:146,673..147,270(-)	Mitochondrial ATP synthase subunit, putative	protein coding	Tb927.11.600	null
Tb927.11.6040	Tb927.11.6040:mRNA	Tb927_11_v5.1:1,705,115..1,707,925(-)	Nodulin-like, putative	protein coding	Tb927.11.6040	null
Tb927.11.6190	Tb927.11.6190:mRNA	Tb927_11_v5.1:1,743,102..1,743,832(-)	hypothetical protein, conserved	protein coding	Tb927.11.6190	null
Tb927.11.6390	Tb927.11.6390:mRNA	Tb927_11_v5.1:1,796,497..1,797,708(-)	START domain containing protein, putative	protein coding	Tb927.11.6390	null
Tb927.11.6680	Tb927.11.6680:mRNA	Tb927_11_v5.1:1,885,709..1,888,289(-)	amino acid permease/transporter, putative	protein coding	Tb927.11.6680	null
Tb927.11.7060	Tb927.11.7060:mRNA	Tb927_11_v5.1:1,982,996..1,984,790(-)	acidocalcisomal pyrophosphatase	protein coding	Tb927.11.7060	VSP1
Tb927.11.7900	Tb927.11.7900:mRNA	Tb927_11_v5.1:2,234,814..2,235,981(-)	mitochondrial RNA binding protein 16	protein coding	Tb927.11.7900	RBP16
Tb927.11.8050	Tb927.11.8050:mRNA	Tb927_11_v5.1:2,260,391..2,262,305(+)	Sas10/Utp3/C1D family/Sas10 C-terminal domain containing protein, putative	protein coding	Tb927.11.8050	null
Tb927.11.8190	Tb927.11.8190:mRNA	Tb927_11_v5.1:2,303,520..2,304,816(+)	DNA repair protein RAD51	protein coding	Tb927.11.8190	RAD51
Tb927.11.9120	Tb927.11.9120:mRNA	Tb927_11_v5.1:2,497,316..2,500,692(+)	SNF2 family N-terminal domain/Ring finger domain containing protein, putative	protein coding	Tb927.11.9120	null
Tb927.11.9530	Tb927.11.9530:mRNA	Tb927_11_v5.1:2,599,724..2,601,884(-)	14-3-3 protein 1	protein coding	Tb927.11.9530	14-3-3-I
Tb927.2.1120	Tb927.2.1120:pseudogenic_transcript	Tb927_02_v5.1:190,725..192,910(-)	retrotransposon hot spot protein 4 (RHS4), point mutation	protein coding	Tb927.2.1120	null
Tb927.2.1170	Tb927.2.1170:mRNA	Tb927_02_v5.1:205,540..207,617(-)	retrotransposon hot spot protein 5 (RHS5), putative	protein coding	Tb927.2.1170	RHS5
Tb927.2.1310	Tb927.2.1310:pseudogenic_transcript	Tb927_02_v5.1:236,387..245,245(+)	leucine-rich repeat protein (LRRP, pseudogene), putative	protein coding	Tb927.2.1310	null
Tb927.2.1350	Tb927.2.1350:pseudogenic_transcript	Tb927_02_v5.1:249,152..250,379(-)	retrotransposon hot spot protein 1 (RHS1), interrupted	protein coding	Tb927.2.1350	null
Tb927.2.1380	Tb927.2.1380:mRNA	Tb927_02_v5.1:250,916..257,272(+)	leucine-rich repeat protein (LRRP), putative	protein coding	Tb927.2.1380	null
Tb927.2.170	Tb927.2.170:mRNA	Tb927_02_v5.1:11,866..18,011(+)	leucine-rich repeat protein 1 (LRRP1), putative	protein coding	Tb927.2.170	null
Tb927.2.280	Tb927.2.280:mRNA	Tb927_02_v5.1:35,293..38,199(-)	retrotransposon hot spot protein 2 (RHS2), putative	protein coding	Tb927.2.280	RHS2
Tb927.2.370	Tb927.2.370:mRNA	Tb927_02_v5.1:55,593..58,404(-)	retrotransposon hot spot protein 1 (RHS1), putative	protein coding	Tb927.2.370	RHS1
Tb927.2.400	Tb927.2.400:mRNA	Tb927_02_v5.1:66,261..69,167(-)	retrotransposon hot spot protein 2 (RHS2), putative	protein coding	Tb927.2.400	RHS2
Tb927.2.480	Tb927.2.480:pseudogenic_transcript	Tb927_02_v5.1:89,759..94,133(-)	retrotransposon hot spot protein 2 (RHS2), degenerate	protein coding	Tb927.2.480	null
Tb927.2.950	Tb927.2.950:mRNA	Tb927_02_v5.1:158,783..164,921(+)	paraflagellar rod component, putative	protein coding	Tb927.2.950	PFC13
Tb927.3.2910	Tb927.3.2910:mRNA	Tb927_03_v5.1:749,404..749,959(-)	hypothetical protein, conserved	protein coding	Tb927.3.2910	null
Tb927.3.3410	Tb927.3.3410:mRNA	Tb927_03_v5.1:870,987..872,540(-)	aspartyl aminopeptidase, putative	protein coding	Tb927.3.3410	null
Tb927.4.160	Tb927.4.160:pseudogenic_transcript	Tb927_04_v5.1:18,584..22,942(+)	leucine-rich repeat protein 1 (LRRP1), frameshift	protein coding	Tb927.4.160	null
Tb927.4.1880	Tb927.4.1880:mRNA	Tb927_04_v5.1:470,900..474,068(-)	hypothetical protein, conserved	protein coding	Tb927.4.1880	null
Tb927.4.200	Tb927.4.200:mRNA	Tb927_04_v5.1:34,667..36,996(-)	retrotransposon hot spot protein 1 (RHS1), putative	protein coding	Tb927.4.200	RHS1
Tb927.4.220	Tb927.4.220:pseudogenic_transcript	Tb927_04_v5.1:41,068..42,152(-)	retrotransposon hot spot protein 2 (RHS2), interrupted, degenerate	protein coding	Tb927.4.220	null
Tb927.4.3450	Tb927.4.3450:mRNA	Tb927_04_v5.1:897,378..898,373(-)	Mitochondrial ATP synthase subunit, putative	protein coding	Tb927.4.3450	null
Tb927.4.4010	Tb927.4.4010:mRNA	Tb927_04_v5.1:1,066,412..1,068,379(-)	amino acid transporter, putative	protein coding	Tb927.4.4010	null
Tb927.4.4730	Tb927.4.4730:mRNA	Tb927_04_v5.1:1,300,113..1,302,454(-)	amino acid transporter, putative	protein coding	Tb927.4.4730	AATP11
Tb927.6.160	Tb927.6.160:mRNA	Tb927_06_v5.1:20,511..22,579(+)	retrotransposon hot spot protein 1 (RHS1), putative	protein coding	Tb927.6.160	RHS1
Tb927.6.3160	Tb927.6.3160:mRNA	Tb927_06_v5.1:942,064..944,128(+)	splicing factor 3a, putative	protein coding	Tb927.6.3160	null
Tb927.6.3740	Tb927.6.3740:mRNA	Tb927_06_v5.1:1,112,859..1,114,923(-)	heat shock 70 kDa protein, mitochondrial precursor, putative	protein coding	Tb927.6.3740	MtHSP70A
Tb927.6.3800	Tb927.6.3800:mRNA	Tb927_06_v5.1:1,126,374..1,128,439(-)	heat shock 70 kDa protein, mitochondrial precursor, putative	protein coding	Tb927.6.3800	MtHSP70C
Tb927.6.4580	Tb927.6.4580:mRNA	Tb927_06_v5.1:1,277,796..1,278,304(-)	Mitochondrial SSU ribosomal protein, putative	protein coding	Tb927.6.4580	mS73
Tb927.7.1090	Tb927.7.1090:mRNA	Tb927_07_v5.1:277,493..282,373(+)	DNA repair protein RAD5, putative	protein coding	Tb927.7.1090	RAD5
Tb927.7.1950	Tb927.7.1950:mRNA	Tb927_07_v5.1:465,663..467,782(-)	retrotransposon hot spot protein 7 (RHS7), putative	protein coding	Tb927.7.1950	null
Tb927.7.1970	Tb927.7.1970:mRNA	Tb927_07_v5.1:476,850..478,957(-)	retrotransposon hot spot protein 7 (RHS7), putative	protein coding	Tb927.7.1970	null
Tb927.7.2000	Tb927.7.2000:mRNA	Tb927_07_v5.1:493,613..495,735(-)	retrotransposon hot spot protein 7 (RHS7), putative	protein coding	Tb927.7.2000	null
Tb927.7.2020	Tb927.7.2020:mRNA	Tb927_07_v5.1:504,809..506,919(-)	retrotransposon hot spot protein 7 (RHS7), putative	protein coding	Tb927.7.2020	null
Tb927.7.2030	Tb927.7.2030:mRNA	Tb927_07_v5.1:510,388..513,865(-)	retrotransposon hot spot protein 7 (RHS7), putative	protein coding	Tb927.7.2030	null
Tb927.7.2760	Tb927.7.2760:mRNA	Tb927_07_v5.1:719,390..720,280(+)	Mitochondrial ribosomal protein L22	protein coding	Tb927.7.2760	MRPL22
Tb927.7.2980	Tb927.7.2980:mRNA	Tb927_07_v5.1:748,485..749,775(+)	Nitroreductase family, putative	protein coding	Tb927.7.2980	null
Tb927.7.710	Tb927.7.710:mRNA	Tb927_07_v5.1:156,246..158,192(-)	heat shock 70 kDa protein, putative	protein coding	Tb927.7.710	HSP70.4
Tb927.7.7110	Tb927.7.7110.1:mRNA	Tb927_07_v5.1:2,033,132..2,035,835(-)	leucine-rich repeat protein (LRRP), putative	protein coding	Tb927.7.7110	null
Tb927.7.7110	Tb927.7.7110.2:mRNA	Tb927_07_v5.1:2,033,132..2,035,835(-)	leucine-rich repeat protein (LRRP), putative	protein coding	Tb927.7.7110	null
Tb927.7.7180	Tb927.7.7180:mRNA	Tb927_07_v5.1:2,060,753..2,062,707(-)	leucine-rich repeat protein 1 (LRRP1), putative	protein coding	Tb927.7.7180	null
Tb927.8.3390	Tb927.8.3390:mRNA	Tb927_08_v5.1:1,012,116..1,012,992(+)	hypothetical protein, conserved	protein coding	Tb927.8.3390	null
Tb927.8.4430	Tb927.8.4430:mRNA	Tb927_08_v5.1:1,315,354..1,316,529(-)	uridine phosphorylase	protein coding	Tb927.8.4430	null
Tb927.8.5320	Tb927.8.5320:mRNA	Tb927_08_v5.1:1,583,661..1,584,179(+)	hypothetical protein, conserved	protein coding	Tb927.8.5320	null
Tb927.8.5460	Tb927.8.5460:mRNA	Tb927_08_v5.1:1,617,357..1,618,616(+)	Flagellar calcium-binding 44 kDa protein	protein coding	Tb927.8.5460	Tb-44
Tb927.8.6170	Tb927.8.6170:mRNA	Tb927_08_v5.1:1,797,566..1,800,456(+)	transketolase, putative	protein coding	Tb927.8.6170	TK
Tb927.8.7640	Tb927.8.7640:mRNA	Tb927_08_v5.1:2,204,794..2,206,233(+)	amino acid transporter 1, putative	protein coding	Tb927.8.7640	AATP1
Tb927.9.10070	Tb927.9.10070:mRNA	Tb927_09_v5.1:1,590,135..1,591,029(-)	hypothetical protein, conserved	protein coding	Tb927.9.10070	null
Tb927.9.10400	Tb927.9.10400:mRNA	Tb927_09_v5.1:1,628,825..1,630,370(-)	hypothetical protein, conserved	protein coding	Tb927.9.10400	null
Tb927.9.14440	Tb927.9.14440:mRNA	Tb927_09_v5.1:2,256,229..2,257,316(-)	hypothetical protein	protein coding	Tb927.9.14440	null
Tb927.9.4210	Tb927.9.4210:mRNA	Tb927_09_v5.1:797,662..800,028(+)	fatty acyl CoA synthetase 3	protein coding	Tb927.9.4210	ACS3
Tb927.9.5590	Tb927.9.5590:mRNA	Tb927_09_v5.1:960,739..964,849(+)	DNA topoisomerase ii	protein coding	Tb927.9.5590	TOP2
Tb927.9.6960	Tb927.9.6960:mRNA	Tb927_09_v5.1:1,134,762..1,135,825(+)	hypothetical protein, conserved	protein coding	Tb927.9.6960	null

## Sheet: c2GO
ID	Name	Bgd count	Result count	Result gene list	Pct of bgd	Fold enrichment	Odds ratio	P-value	Benjamini	Bonferroni
GO:0045930	negative regulation of mitotic cell cycle	14	4	Tb927.1.70,Tb927.11.9530,Tb927.2.280,Tb927.2.400,	28.6	34.75	51.41	3.9095e-06	0.00112594	0.00112594	BP
GO:0045786	negative regulation of cell cycle	20	4	Tb927.1.70,Tb927.11.9530,Tb927.2.280,Tb927.2.400,	20	24.33	32.1	1.82342e-05	0.00262573	0.00525146	BP
GO:0007346	regulation of mitotic cell cycle	30	4	Tb927.1.70,Tb927.11.9530,Tb927.2.280,Tb927.2.400,	13.3	16.22	19.73	9.69696e-05	0.00520399	0.0279273	BP
GO:0071850	mitotic cell cycle arrest	12	3	Tb927.1.70,Tb927.2.280,Tb927.2.400,	25	30.41	42.14	0.000110588	0.00520399	0.0318493	BP
GO:0009299	mRNA transcription	13	3	Tb927.1.70,Tb927.2.280,Tb927.2.400,	23.1	28.07	37.92	0.000142921	0.00520399	0.0411613	BP
GO:0042789	mRNA transcription by RNA polymerase II	13	3	Tb927.1.70,Tb927.2.280,Tb927.2.400,	23.1	28.07	37.92	0.000142921	0.00520399	0.0411613	BP
GO:0007050	cell cycle arrest	13	3	Tb927.1.70,Tb927.2.280,Tb927.2.400,	23.1	28.07	37.92	0.000142921	0.00520399	0.0411613	BP
GO:0051726	regulation of cell cycle	62	5	Tb927.1.70,Tb927.11.16760,Tb927.11.9530,Tb927.2.280,Tb927.2.400,	8.1	9.81	11.39	0.000144555	0.00520399	0.0416319	BP
GO:0071705	nitrogen compound transport	208	8	Tb927.1.70,Tb927.10.6400,Tb927.11.6680,Tb927.2.280,Tb927.2.400,Tb927.4.4010,Tb927.4.4730,Tb927.8.7640,	3.8	4.68	5.37	0.000277707	0.00874781	0.0799797	BP
GO:0048519	negative regulation of biological process	75	5	Tb927.1.70,Tb927.10.1630,Tb927.11.9530,Tb927.2.280,Tb927.2.400,	6.7	8.11	9.26	0.000355206	0.00874781	0.102299	BP
GO:0006865	amino acid transport	43	4	Tb927.11.6680,Tb927.4.4010,Tb927.4.4730,Tb927.8.7640,	9.3	11.32	13.13	0.000403087	0.00874781	0.116089	BP
GO:0051028	mRNA transport	19	3	Tb927.1.70,Tb927.2.280,Tb927.2.400,	15.8	19.21	23.68	0.000467462	0.00874781	0.134629	BP
GO:0006406	mRNA export from nucleus	19	3	Tb927.1.70,Tb927.2.280,Tb927.2.400,	15.8	19.21	23.68	0.000467462	0.00874781	0.134629	BP
GO:0071427	mRNA-containing ribonucleoprotein complex export from nucleus	19	3	Tb927.1.70,Tb927.2.280,Tb927.2.400,	15.8	19.21	23.68	0.000467462	0.00874781	0.134629	BP
GO:0071702	organic substance transport	227	8	Tb927.1.70,Tb927.10.6400,Tb927.11.6680,Tb927.2.280,Tb927.2.400,Tb927.4.4010,Tb927.4.4730,Tb927.8.7640,	3.5	4.29	4.89	0.000500106	0.00874781	0.144031	BP
GO:0071166	ribonucleoprotein complex localization	20	3	Tb927.1.70,Tb927.2.280,Tb927.2.400,	15	18.25	22.29	0.000546738	0.00874781	0.157461	BP
GO:0006611	protein export from nucleus	20	3	Tb927.1.70,Tb927.2.280,Tb927.2.400,	15	18.25	22.29	0.000546738	0.00874781	0.157461	BP
GO:0071426	ribonucleoprotein complex export from nucleus	20	3	Tb927.1.70,Tb927.2.280,Tb927.2.400,	15	18.25	22.29	0.000546738	0.00874781	0.157461	BP
GO:0006405	RNA export from nucleus	21	3	Tb927.1.70,Tb927.2.280,Tb927.2.400,	14.3	17.38	21.05	0.00063413	0.00961208	0.182629	BP
GO:0051168	nuclear export	22	3	Tb927.1.70,Tb927.2.280,Tb927.2.400,	13.6	16.59	19.94	0.000729962	0.00996302	0.210229	BP
GO:0006403	RNA localization	23	3	Tb927.1.70,Tb927.2.280,Tb927.2.400,	13	15.87	18.94	0.000834549	0.00996302	0.24035	BP
GO:0050657	nucleic acid transport	23	3	Tb927.1.70,Tb927.2.280,Tb927.2.400,	13	15.87	18.94	0.000834549	0.00996302	0.24035	BP
GO:0050658	RNA transport	23	3	Tb927.1.70,Tb927.2.280,Tb927.2.400,	13	15.87	18.94	0.000834549	0.00996302	0.24035	BP
GO:0051236	establishment of RNA localization	23	3	Tb927.1.70,Tb927.2.280,Tb927.2.400,	13	15.87	18.94	0.000834549	0.00996302	0.24035	BP
GO:0015849	organic acid transport	53	4	Tb927.11.6680,Tb927.4.4010,Tb927.4.4730,Tb927.8.7640,	7.5	9.18	10.44	0.000899439	0.00996302	0.259039	BP
GO:0046942	carboxylic acid transport	53	4	Tb927.11.6680,Tb927.4.4010,Tb927.4.4730,Tb927.8.7640,	7.5	9.18	10.44	0.000899439	0.00996302	0.259039	BP
GO:0006366	transcription by RNA polymerase II	24	3	Tb927.1.70,Tb927.2.280,Tb927.2.400,	12.5	15.21	18.03	0.000948197	0.0101141	0.273081	BP
GO:0015711	organic anion transport	57	4	Tb927.11.6680,Tb927.4.4010,Tb927.4.4730,Tb927.8.7640,	7	8.54	9.65	0.00118389	0.0121771	0.34096	BP
GO:0019682	glyceraldehyde-3-phosphate metabolic process	7	2	Tb927.10.2490,Tb927.8.6170,	28.6	34.75	49.78	0.00136059	0.0126404	0.391851	BP
GO:0006098	pentose-phosphate shunt	7	2	Tb927.10.2490,Tb927.8.6170,	28.6	34.75	49.78	0.00136059	0.0126404	0.391851	BP
GO:0051156	glucose 6-phosphate metabolic process	7	2	Tb927.10.2490,Tb927.8.6170,	28.6	34.75	49.78	0.00136059	0.0126404	0.391851	BP
GO:0048523	negative regulation of cellular process	60	4	Tb927.1.70,Tb927.11.9530,Tb927.2.280,Tb927.2.400,	6.7	8.11	9.12	0.00143485	0.0126991	0.413238	BP
GO:0051169	nuclear transport	28	3	Tb927.1.70,Tb927.2.280,Tb927.2.400,	10.7	13.03	15.14	0.0014992	0.0126991	0.431768	BP
GO:0006913	nucleocytoplasmic transport	28	3	Tb927.1.70,Tb927.2.280,Tb927.2.400,	10.7	13.03	15.14	0.0014992	0.0126991	0.431768	BP
GO:0006820	anion transport	63	4	Tb927.11.6680,Tb927.4.4010,Tb927.4.4730,Tb927.8.7640,	6.3	7.72	8.66	0.00172079	0.0141597	0.495588	BP
GO:0006739	NADP metabolic process	9	2	Tb927.10.2490,Tb927.8.6170,	22.2	27.03	35.55	0.00230782	0.0179636	0.664652	BP
GO:0006081	cellular aldehyde metabolic process	9	2	Tb927.10.2490,Tb927.8.6170,	22.2	27.03	35.55	0.00230782	0.0179636	0.664652	BP
GO:0031503	protein-containing complex localization	37	3	Tb927.1.70,Tb927.2.280,Tb927.2.400,	8.1	9.86	11.12	0.00337358	0.0255682	0.971591	BP
GO:0034641	cellular nitrogen compound metabolic process	1142	18	Tb11.v5.1046,Tb927.1.70,Tb927.10.13730,Tb927.10.1630,Tb927.10.2490,Tb927.10.4640,Tb927.10.7440,Tb927.11.10910,Tb927.11.3030,Tb927.11.5840,Tb927.11.7900,Tb927.11.8190,Tb927.2.280,Tb927.2.400,Tb927.7.2760,Tb927.8.4430,Tb927.8.6170,Tb927.9.5590,	1.6	1.92	2.3	0.0038684	0.0285666	1	BP
GO:0006457	protein folding	129	5	Tb927.10.6400,Tb927.11.11330,Tb927.11.16760,Tb927.6.3740,Tb927.6.3800,	3.9	4.71	5.19	0.00403407	0.0290453	1	BP
GO:0006810	transport	490	10	Tb927.1.70,Tb927.10.6400,Tb927.11.6680,Tb927.11.9530,Tb927.2.280,Tb927.2.400,Tb927.4.4010,Tb927.4.4730,Tb927.8.5460,Tb927.8.7640,	2	2.48	2.79	0.00623231	0.0415374	1	BP
GO:0051234	establishment of localization	492	10	Tb927.1.70,Tb927.10.6400,Tb927.11.6680,Tb927.11.9530,Tb927.2.280,Tb927.2.400,Tb927.4.4010,Tb927.4.4730,Tb927.8.5460,Tb927.8.7640,	2	2.47	2.78	0.0064103	0.0415374	1	BP
GO:0006401	RNA catabolic process	15	2	Tb927.10.1630,Tb927.10.7440,	13.3	16.22	19.13	0.00652062	0.0415374	1	BP
GO:0034645	cellular macromolecule biosynthetic process	494	10	Tb11.v5.1046,Tb927.1.70,Tb927.10.13730,Tb927.10.4640,Tb927.11.10910,Tb927.11.5840,Tb927.11.8190,Tb927.2.280,Tb927.2.400,Tb927.7.2760,	2	2.46	2.77	0.00659227	0.0415374	1	BP
GO:0015931	nucleobase-containing compound transport	47	3	Tb927.1.70,Tb927.2.280,Tb927.2.400,	6.4	7.76	8.58	0.00664173	0.0415374	1	BP
GO:0009059	macromolecule biosynthetic process	498	10	Tb11.v5.1046,Tb927.1.70,Tb927.10.13730,Tb927.10.4640,Tb927.11.10910,Tb927.11.5840,Tb927.11.8190,Tb927.2.280,Tb927.2.400,Tb927.7.2760,	2	2.44	2.74	0.00696835	0.0415374	1	BP
GO:0006811	ion transport	147	5	Tb927.11.6680,Tb927.4.4010,Tb927.4.4730,Tb927.8.5460,Tb927.8.7640,	3.4	4.14	4.52	0.00699286	0.0415374	1	BP
GO:0007265	Ras protein signal transduction	1	1	Tb927.11.9530,	100	121.64	inf	0.00822094	0.0415374	1	BP
GO:1990505	mitotic DNA replication maintenance of fidelity	1	1	Tb927.11.8190,	100	121.64	inf	0.00822094	0.0415374	1	BP
GO:0045005	DNA-dependent DNA replication maintenance of fidelity	1	1	Tb927.11.8190,	100	121.64	inf	0.00822094	0.0415374	1	BP
GO:1990426	mitotic recombination-dependent replication fork processing	1	1	Tb927.11.8190,	100	121.64	inf	0.00822094	0.0415374	1	BP
GO:0009051	pentose-phosphate shunt, oxidative branch	1	1	Tb927.10.2490,	100	121.64	inf	0.00822094	0.0415374	1	BP
GO:0000291	nuclear-transcribed mRNA catabolic process, exonucleolytic	1	1	Tb927.10.1630,	100	121.64	inf	0.00822094	0.0415374	1	BP
GO:0051784	negative regulation of nuclear division	1	1	Tb927.11.9530,	100	121.64	inf	0.00822094	0.0415374	1	BP
GO:1902298	cell cycle DNA replication maintenance of fidelity	1	1	Tb927.11.8190,	100	121.64	inf	0.00822094	0.0415374	1	BP
GO:0045839	negative regulation of mitotic nuclear division	1	1	Tb927.11.9530,	100	121.64	inf	0.00822094	0.0415374	1	BP
GO:0031297	replication fork processing	1	1	Tb927.11.8190,	100	121.64	inf	0.00822094	0.0415374	1	BP

## Sheet: c3anno
Gene ID	Organism	Genomic Location (Gene)	Product Description	Gene Type	Input ID
Tb05.5K5.150	Trypanosoma brucei brucei TREU927	5K5_v5.1:28,569..29,197(-)	small GTP-binding protein, putative	protein coding	Tb05.5K5.150
Tb11.v5.1060	Trypanosoma brucei brucei TREU927	Tb927_11_bin_v5.1:493,317..493,877(-)	40S ribosomal protein S18, putative	protein coding	Tb11.v5.1060
Tb927.1.2360	Trypanosoma brucei brucei TREU927	Tb927_01_v5.1:575,978..577,523(+)	alpha tubulin	protein coding	Tb927.1.2360
Tb927.1.60	Trypanosoma brucei brucei TREU927	Tb927_01_v5.1:41,686..43,953(-)	RNA polymerase (pseudogene), putative	protein coding	Tb927.1.60
Tb927.10.10000	Trypanosoma brucei brucei TREU927	Tb927_10_v5.1:2,466,189..2,468,569(+)	hypothetical protein, conserved	protein coding	Tb927.10.10000
Tb927.10.13580	Trypanosoma brucei brucei TREU927	Tb927_10_v5.1:3,318,914..3,320,718(-)	major facilitator superfamily protein (MFS), putative	protein coding	Tb927.10.13580
Tb927.10.14090	Trypanosoma brucei brucei TREU927	Tb927_10_v5.1:3,427,982..3,429,869(-)	transporter, putative	protein coding	Tb927.10.14090
Tb927.10.14580	Trypanosoma brucei brucei TREU927	Tb927_10_v5.1:3,573,087..3,573,692(-)	60S ribosomal protein L17, putative	protein coding	Tb927.10.14580
Tb927.10.15120	Trypanosoma brucei brucei TREU927	Tb927_10_v5.1:3,691,777..3,692,361(+)	40S ribosomal protein S13, putative	protein coding	Tb927.10.15120
Tb927.10.15140	Trypanosoma brucei brucei TREU927	Tb927_10_v5.1:3,694,161..3,694,939(+)	hypothetical protein, conserved	protein coding	Tb927.10.15140
Tb927.10.1590	Trypanosoma brucei brucei TREU927	Tb927_10_v5.1:434,617..435,131(-)	ribosomal protein L36, putative	protein coding	Tb927.10.1590
Tb927.10.3380	Trypanosoma brucei brucei TREU927	Tb927_10_v5.1:873,612..874,112(+)	60S acidic ribosomal protein P2, putative	protein coding	Tb927.10.3380
Tb927.10.4120	Trypanosoma brucei brucei TREU927	Tb927_10_v5.1:1,082,672..1,084,099(-)	60S ribosomal protein L30	protein coding	Tb927.10.4120
Tb927.10.5770	Trypanosoma brucei brucei TREU927	Tb927_10_v5.1:1,430,755..1,433,490(-)	Valosin-containing protein	protein coding	Tb927.10.5770
Tb927.10.6370	Trypanosoma brucei brucei TREU927	Tb927_10_v5.1:1,612,329..1,612,715(-)	60S ribosomal proteins L37, putative	protein coding	Tb927.10.6370
Tb927.11.10025	Trypanosoma brucei brucei TREU927	Tb927_11_v5.1:2,697,733..2,698,137(+)	60S ribosomal protein L29, putative	protein coding	Tb927.11.10025
Tb927.11.10160	Trypanosoma brucei brucei TREU927	Tb927_11_v5.1:2,720,489..2,721,015(+)	60S ribosomal protein L22, putative	protein coding	Tb927.11.10160
Tb927.11.11090	Trypanosoma brucei brucei TREU927	Tb927_11_v5.1:2,971,377..2,975,796(+)	Nucleoporin NUP140	protein coding	Tb927.11.11090
Tb927.11.11475	Trypanosoma brucei brucei TREU927	Tb927_11_v5.1:3,073,596..3,074,006(+)	ribosomal protein S14p/S29e	protein coding	Tb927.11.11475
Tb927.11.11820	Trypanosoma brucei brucei TREU927	Tb927_11_v5.1:3,172,368..3,172,989(+)	40S ribosomal protein S17, putative	protein coding	Tb927.11.11820
Tb927.11.1890	Trypanosoma brucei brucei TREU927	Tb927_11_v5.1:554,639..555,844(-)	Serine-threonine kinase receptor-associated protein, putative	protein coding	Tb927.11.1890
Tb927.11.4020	Trypanosoma brucei brucei TREU927	Tb927_11_v5.1:1,176,706..1,177,334(+)	Complex1_LYR-like, putative	protein coding	Tb927.11.4020
Tb927.11.435	Trypanosoma brucei brucei TREU927	Tb927_11_v5.1:97,050..97,656(-)	hypothetical protein	protein coding	Tb927.11.435
Tb927.11.550	Trypanosoma brucei brucei TREU927	Tb927_11_v5.1:137,858..141,186(-)	Suppressor of clathrin deficiency 6, putative	protein coding	Tb927.11.550
Tb927.11.6790	Trypanosoma brucei brucei TREU927	Tb927_11_v5.1:1,915,589..1,917,943(-)	Nucleolar protein 89	protein coding	Tb927.11.6790
Tb927.11.7510	Trypanosoma brucei brucei TREU927	Tb927_11_v5.1:2,125,462..2,128,144(-)	luminal binding protein 1 (BiP), putative	protein coding	Tb927.11.7510
Tb927.11.7705	Trypanosoma brucei brucei TREU927	Tb927_11_v5.1:2,185,275..2,185,927(-)	ribosomal protein S11, putative	protein coding	Tb927.11.7705
Tb927.11.8250	Trypanosoma brucei brucei TREU927	Tb927_11_v5.1:2,320,024..2,320,657(+)	hypothetical protein, conserved	protein coding	Tb927.11.8250
Tb927.11.9700	Trypanosoma brucei brucei TREU927	Tb927_11_v5.1:2,632,285..2,632,707(-)	transcription factor BTF3, putative	protein coding	Tb927.11.9700
Tb927.2.1560	Trypanosoma brucei brucei TREU927	Tb927_02_v5.1:304,562..305,320(-)	peptidyl-prolyl cis-trans isomerase, putative	protein coding	Tb927.2.1560
Tb927.2.2440	Trypanosoma brucei brucei TREU927	Tb927_02_v5.1:480,317..482,378(-)	proteasome regulatory non-ATPase subunit 6	protein coding	Tb927.2.2440
Tb927.2.2940	Trypanosoma brucei brucei TREU927	Tb927_02_v5.1:559,564..560,692(+)	MICOS complex subunit 32	protein coding	Tb927.2.2940
Tb927.2.3460	Trypanosoma brucei brucei TREU927	Tb927_02_v5.1:633,597..634,837(-)	cysteine peptidase, Clan CA, family C51, putative	protein coding	Tb927.2.3460
Tb927.2.450	Trypanosoma brucei brucei TREU927	Tb927_02_v5.1:77,112..79,774(-)	retrotransposon hot spot protein 4 (RHS4), putative	protein coding	Tb927.2.450
Tb927.3.3030	Trypanosoma brucei brucei TREU927	Tb927_03_v5.1:774,516..775,881(-)	phosphatidylcholine transfer protein, putative	protein coding	Tb927.3.3030
Tb927.3.5090	Trypanosoma brucei brucei TREU927	Tb927_03_v5.1:1,428,758..1,429,640(+)	tryparedoxin 2, putative	protein coding	Tb927.3.5090
Tb927.4.1300	Trypanosoma brucei brucei TREU927	Tb927_04_v5.1:341,011..342,969(-)	amidinotransferase, putative	protein coding	Tb927.4.1300
Tb927.5.1610	Trypanosoma brucei brucei TREU927	Tb927_05_v5.1:568,154..568,951(+)	60S ribosomal protein L13a, putative	protein coding	Tb927.5.1610
Tb927.5.1820	Trypanosoma brucei brucei TREU927	Tb927_05_v5.1:621,014..621,511(+)	60S acidic ribosomal protein, putative	protein coding	Tb927.5.1820
Tb927.5.3820	Trypanosoma brucei brucei TREU927	Tb927_05_v5.1:1,248,546..1,249,749(+)	aspartate carbamoyltransferase, putative	protein coding	Tb927.5.3820
Tb927.6.1990	Trypanosoma brucei brucei TREU927	Tb927_06_v5.1:650,040..651,150(-)	hypothetical protein, conserved	protein coding	Tb927.6.1990
Tb927.6.2100	Trypanosoma brucei brucei TREU927	Tb927_06_v5.1:678,933..679,262(-)	40S ribosomal protein S30, putative	protein coding	Tb927.6.2100
Tb927.6.4570	Trypanosoma brucei brucei TREU927	Tb927_06_v5.1:1,277,120..1,277,635(-)	hypothetical protein, conserved	protein coding	Tb927.6.4570
Tb927.6.4690	Trypanosoma brucei brucei TREU927	Tb927_06_v5.1:1,307,384..1,308,049(+)	60S ribosomal protein L9, putative	protein coding	Tb927.6.4690
Tb927.7.1040	Trypanosoma brucei brucei TREU927	Tb927_07_v5.1:268,214..268,795(+)	40S ribosomal protein S16, putative	protein coding	Tb927.7.1040
Tb927.7.1130	Trypanosoma brucei brucei TREU927	Tb927_07_v5.1:291,180..291,738(+)	trypanothione/tryparedoxin dependent peroxidase 2	protein coding	Tb927.7.1130
Tb927.7.2780	Trypanosoma brucei brucei TREU927	Tb927_07_v5.1:722,168..722,857(+)	hypothetical protein, conserved	protein coding	Tb927.7.2780
Tb927.7.5260	Trypanosoma brucei brucei TREU927	Tb927_07_v5.1:1,392,631..1,393,515(+)	Cytochrome c oxidase biogenesis protein Cmc1 like, putative	protein coding	Tb927.7.5260
Tb927.7.7440	Trypanosoma brucei brucei TREU927	Tb927_07_v5.1:2,137,017..2,139,442(-)	hypothetical protein, conserved	protein coding	Tb927.7.7440
Tb927.7.910	Trypanosoma brucei brucei TREU927	Tb927_07_v5.1:213,070..215,492(-)	hypothetical protein, conserved	protein coding	Tb927.7.910
Tb927.8.1330	Trypanosoma brucei brucei TREU927	Tb927_08_v5.1:428,131..429,091(-)	60S ribosomal protein L7a, putative	protein coding	Tb927.8.1330
Tb927.8.595	Trypanosoma brucei brucei TREU927	Tb927_08_v5.1:169,313..169,788(-)	hypothetical protein	protein coding	Tb927.8.595
Tb927.8.6010	Trypanosoma brucei brucei TREU927	Tb927_08_v5.1:1,758,706..1,760,036(+)	Heme Response-1 protein, putative	protein coding	Tb927.8.6010
Tb927.9.11270	Trypanosoma brucei brucei TREU927	Tb927_09_v5.1:1,779,854..1,781,863(+)	t- complex protein 1 (eta subunit), putative	protein coding	Tb927.9.11270
Tb927.9.12200	Trypanosoma brucei brucei TREU927	Tb927_09_v5.1:1,907,542..1,908,277(+)	60S ribosomal subunit protein L31, putative	protein coding	Tb927.9.12200
Tb927.9.13100	Trypanosoma brucei brucei TREU927	Tb927_09_v5.1:2,070,780..2,071,388(+)	ankyrin repeat protein, putative	protein coding	Tb927.9.13100
Tb927.9.14370	Trypanosoma brucei brucei TREU927	Tb927_09_v5.1:2,248,319..2,248,894(-)	60S ribosomal protein L26, putative	protein coding	Tb927.9.14370
Tb927.9.15360	Trypanosoma brucei brucei TREU927	Tb927_09_v5.1:2,384,322..2,385,205(+)	40S ribosomal protein S6, putative	protein coding	Tb927.9.15360
Tb927.9.2020	Trypanosoma brucei brucei TREU927	Tb927_09_v5.1:455,117..455,549(-)	60S ribosomal protein L38, putative	protein coding	Tb927.9.2020
Tb927.9.7980	Trypanosoma brucei brucei TREU927	Tb927_09_v5.1:1,322,257..1,323,536(-)	hypothetical protein, conserved	protein coding	Tb927.9.7980
Tb927.9.8815	Trypanosoma brucei brucei TREU927	Tb927_09_v5.1:1,421,017..1,421,523(-)	hypothetical protein	protein coding	Tb927.9.8815
Tb927.9.9210	Trypanosoma brucei brucei TREU927	Tb927_09_v5.1:1,469,085..1,469,521(-)	60S ribosomal protein L37, putative	protein coding	Tb927.9.9210

## Sheet: c3GO
ID	Name	Bgd count	Result count	Result gene list	Pct of bgd	Fold enrichment	Odds ratio	P-value	Benjamini	Bonferroni
GO:0005840	ribosome	295	22	Tb11.v5.1060,Tb927.10.14580,Tb927.10.15120,Tb927.10.1590,Tb927.10.3380,Tb927.10.4120,Tb927.10.6370,Tb927.11.10025,Tb927.11.10160,Tb927.11.11475,Tb927.11.11820,Tb927.11.7705,Tb927.5.1610,Tb927.6.2100,Tb927.6.4690,Tb927.7.1040,Tb927.8.1330,Tb927.9.12200,Tb927.9.14370,Tb927.9.15360,Tb927.9.2020,Tb927.9.9210,	7.5	10.19	17.16	2.59889e-17	1.81984e-15	3.17064e-15	CC
GO:1990904	ribonucleoprotein complex	381	24	Tb11.v5.1060,Tb927.10.14580,Tb927.10.15120,Tb927.10.1590,Tb927.10.3380,Tb927.10.4120,Tb927.10.6370,Tb927.11.10025,Tb927.11.10160,Tb927.11.11475,Tb927.11.11820,Tb927.11.1890,Tb927.11.550,Tb927.11.7705,Tb927.5.1610,Tb927.6.2100,Tb927.6.4690,Tb927.7.1040,Tb927.8.1330,Tb927.9.12200,Tb927.9.14370,Tb927.9.15360,Tb927.9.2020,Tb927.9.9210,	6.3	8.6	15.02	2.98334e-17	1.81984e-15	3.63967e-15	CC
GO:0032991	protein-containing complex	1183	29	Tb11.v5.1060,Tb927.10.14580,Tb927.10.15120,Tb927.10.1590,Tb927.10.3380,Tb927.10.4120,Tb927.10.6370,Tb927.11.10025,Tb927.11.10160,Tb927.11.11090,Tb927.11.11475,Tb927.11.11820,Tb927.11.1890,Tb927.11.550,Tb927.11.7705,Tb927.11.9700,Tb927.2.2440,Tb927.2.2940,Tb927.5.1610,Tb927.6.2100,Tb927.6.4690,Tb927.7.1040,Tb927.8.1330,Tb927.9.11270,Tb927.9.12200,Tb927.9.14370,Tb927.9.15360,Tb927.9.2020,Tb927.9.92…	2.5	3.35	5.9	2.71331e-10	1.10341e-08	3.31024e-08	CC
GO:0043228	non-membrane-bounded organelle	1169	27	Tb11.v5.1060,Tb927.1.2360,Tb927.10.14580,Tb927.10.15120,Tb927.10.1590,Tb927.10.3380,Tb927.10.4120,Tb927.10.6370,Tb927.11.10025,Tb927.11.10160,Tb927.11.11475,Tb927.11.11820,Tb927.11.1890,Tb927.11.550,Tb927.11.6790,Tb927.11.7705,Tb927.4.1300,Tb927.5.1610,Tb927.6.2100,Tb927.6.4690,Tb927.7.1040,Tb927.8.1330,Tb927.9.12200,Tb927.9.14370,Tb927.9.15360,Tb927.9.2020,Tb927.9.9210,	2.3	3.15	5.19	6.47538e-09	1.57999e-07	7.89997e-07	CC
GO:0043232	intracellular non-membrane-bounded organelle	1169	27	Tb11.v5.1060,Tb927.1.2360,Tb927.10.14580,Tb927.10.15120,Tb927.10.1590,Tb927.10.3380,Tb927.10.4120,Tb927.10.6370,Tb927.11.10025,Tb927.11.10160,Tb927.11.11475,Tb927.11.11820,Tb927.11.1890,Tb927.11.550,Tb927.11.6790,Tb927.11.7705,Tb927.4.1300,Tb927.5.1610,Tb927.6.2100,Tb927.6.4690,Tb927.7.1040,Tb927.8.1330,Tb927.9.12200,Tb927.9.14370,Tb927.9.15360,Tb927.9.2020,Tb927.9.9210,	2.3	3.15	5.19	6.47538e-09	1.57999e-07	7.89997e-07	CC
GO:0044444	cytoplasmic part	3328	44	Tb11.v5.1060,Tb927.1.2360,Tb927.10.14580,Tb927.10.15120,Tb927.10.15140,Tb927.10.1590,Tb927.10.3380,Tb927.10.4120,Tb927.10.5770,Tb927.10.6370,Tb927.11.10025,Tb927.11.10160,Tb927.11.11090,Tb927.11.11475,Tb927.11.11820,Tb927.11.1890,Tb927.11.4020,Tb927.11.550,Tb927.11.7510,Tb927.11.7705,Tb927.11.8250,Tb927.11.9700,Tb927.2.1560,Tb927.2.2440,Tb927.2.2940,Tb927.3.5090,Tb927.4.1300,Tb927.5.1610,Tb927.5.…	1.3	1.81	4.58	1.14753e-07	2.33332e-06	1.39999e-05	CC
GO:0005737	cytoplasm	4941	49	Tb11.v5.1060,Tb927.1.2360,Tb927.10.10000,Tb927.10.14090,Tb927.10.14580,Tb927.10.15120,Tb927.10.15140,Tb927.10.1590,Tb927.10.3380,Tb927.10.4120,Tb927.10.5770,Tb927.10.6370,Tb927.11.10025,Tb927.11.10160,Tb927.11.11090,Tb927.11.11475,Tb927.11.11820,Tb927.11.1890,Tb927.11.4020,Tb927.11.550,Tb927.11.7510,Tb927.11.7705,Tb927.11.8250,Tb927.11.9700,Tb927.2.1560,Tb927.2.2440,Tb927.2.2940,Tb927.3.5090,Tb92…	1	1.35	3.55	0.000144025	0.00251014	0.017571	CC
GO:0043229	intracellular organelle	4432	45	Tb11.v5.1060,Tb927.1.2360,Tb927.10.10000,Tb927.10.14580,Tb927.10.15120,Tb927.10.15140,Tb927.10.1590,Tb927.10.3380,Tb927.10.4120,Tb927.10.5770,Tb927.10.6370,Tb927.11.10025,Tb927.11.10160,Tb927.11.11090,Tb927.11.11475,Tb927.11.11820,Tb927.11.1890,Tb927.11.4020,Tb927.11.550,Tb927.11.6790,Tb927.11.7510,Tb927.11.7705,Tb927.11.8250,Tb927.2.1560,Tb927.2.2440,Tb927.2.2940,Tb927.2.450,Tb927.3.5090,Tb927.4…	1	1.39	2.86	0.000402831	0.00614317	0.0491454	CC
GO:0043226	organelle	4742	46	Tb11.v5.1060,Tb927.1.2360,Tb927.10.10000,Tb927.10.14580,Tb927.10.15120,Tb927.10.15140,Tb927.10.1590,Tb927.10.3380,Tb927.10.4120,Tb927.10.5770,Tb927.10.6370,Tb927.11.10025,Tb927.11.10160,Tb927.11.11090,Tb927.11.11475,Tb927.11.11820,Tb927.11.1890,Tb927.11.4020,Tb927.11.550,Tb927.11.6790,Tb927.11.7510,Tb927.11.7705,Tb927.11.8250,Tb927.2.1560,Tb927.2.2440,Tb927.2.2940,Tb927.2.450,Tb927.3.5090,Tb927.4…	1	1.32	2.7	0.00110596	0.0149918	0.134927	CC
GO:0005622	intracellular	5865	52	Tb05.5K5.150,Tb11.v5.1060,Tb927.1.2360,Tb927.10.10000,Tb927.10.14090,Tb927.10.14580,Tb927.10.15120,Tb927.10.15140,Tb927.10.1590,Tb927.10.3380,Tb927.10.4120,Tb927.10.5770,Tb927.10.6370,Tb927.11.10025,Tb927.11.10160,Tb927.11.11090,Tb927.11.11475,Tb927.11.11820,Tb927.11.1890,Tb927.11.4020,Tb927.11.550,Tb927.11.6790,Tb927.11.7510,Tb927.11.7705,Tb927.11.8250,Tb927.11.9700,Tb927.2.1560,Tb927.2.2440,Tb9…	0.9	1.21	3.43	0.00203896	0.0248753	0.248753	CC
GO:0006412	translation	273	22	Tb11.v5.1060,Tb927.10.14580,Tb927.10.15120,Tb927.10.1590,Tb927.10.3380,Tb927.10.4120,Tb927.10.6370,Tb927.11.10025,Tb927.11.10160,Tb927.11.11475,Tb927.11.11820,Tb927.11.7705,Tb927.5.1610,Tb927.6.2100,Tb927.6.4690,Tb927.7.1040,Tb927.8.1330,Tb927.9.12200,Tb927.9.14370,Tb927.9.15360,Tb927.9.2020,Tb927.9.9210,	8.1	11.01	18.72	4.87505e-18	6.42433e-16	1.09689e-15	BP
GO:0043043	peptide biosynthetic process	275	22	Tb11.v5.1060,Tb927.10.14580,Tb927.10.15120,Tb927.10.1590,Tb927.10.3380,Tb927.10.4120,Tb927.10.6370,Tb927.11.10025,Tb927.11.10160,Tb927.11.11475,Tb927.11.11820,Tb927.11.7705,Tb927.5.1610,Tb927.6.2100,Tb927.6.4690,Tb927.7.1040,Tb927.8.1330,Tb927.9.12200,Tb927.9.14370,Tb927.9.15360,Tb927.9.2020,Tb927.9.9210,	8	10.93	18.57	5.71052e-18	6.42433e-16	1.28487e-15	BP
GO:0006518	peptide metabolic process	282	22	Tb11.v5.1060,Tb927.10.14580,Tb927.10.15120,Tb927.10.1590,Tb927.10.3380,Tb927.10.4120,Tb927.10.6370,Tb927.11.10025,Tb927.11.10160,Tb927.11.11475,Tb927.11.11820,Tb927.11.7705,Tb927.5.1610,Tb927.6.2100,Tb927.6.4690,Tb927.7.1040,Tb927.8.1330,Tb927.9.12200,Tb927.9.14370,Tb927.9.15360,Tb927.9.2020,Tb927.9.9210,	7.8	10.66	18.05	9.83672e-18	7.37754e-16	2.21326e-15	BP
GO:0043604	amide biosynthetic process	289	22	Tb11.v5.1060,Tb927.10.14580,Tb927.10.15120,Tb927.10.1590,Tb927.10.3380,Tb927.10.4120,Tb927.10.6370,Tb927.11.10025,Tb927.11.10160,Tb927.11.11475,Tb927.11.11820,Tb927.11.7705,Tb927.5.1610,Tb927.6.2100,Tb927.6.4690,Tb927.7.1040,Tb927.8.1330,Tb927.9.12200,Tb927.9.14370,Tb927.9.15360,Tb927.9.2020,Tb927.9.9210,	7.6	10.4	17.56	1.66974e-17	9.39231e-16	3.75692e-15	BP
GO:0043603	cellular amide metabolic process	299	22	Tb11.v5.1060,Tb927.10.14580,Tb927.10.15120,Tb927.10.1590,Tb927.10.3380,Tb927.10.4120,Tb927.10.6370,Tb927.11.10025,Tb927.11.10160,Tb927.11.11475,Tb927.11.11820,Tb927.11.7705,Tb927.5.1610,Tb927.6.2100,Tb927.6.4690,Tb927.7.1040,Tb927.8.1330,Tb927.9.12200,Tb927.9.14370,Tb927.9.15360,Tb927.9.2020,Tb927.9.9210,	7.4	10.05	16.91	3.47136e-17	1.56211e-15	7.81055e-15	BP
GO:0034645	cellular macromolecule biosynthetic process	494	24	Tb11.v5.1060,Tb927.1.60,Tb927.10.14580,Tb927.10.15120,Tb927.10.1590,Tb927.10.3380,Tb927.10.4120,Tb927.10.6370,Tb927.11.10025,Tb927.11.10160,Tb927.11.11475,Tb927.11.11820,Tb927.11.7705,Tb927.2.450,Tb927.5.1610,Tb927.6.2100,Tb927.6.4690,Tb927.7.1040,Tb927.8.1330,Tb927.9.12200,Tb927.9.14370,Tb927.9.15360,Tb927.9.2020,Tb927.9.9210,	4.9	6.64	11.23	1.11107e-14	4.16652e-13	2.49991e-12	BP
GO:0009059	macromolecule biosynthetic process	498	24	Tb11.v5.1060,Tb927.1.60,Tb927.10.14580,Tb927.10.15120,Tb927.10.1590,Tb927.10.3380,Tb927.10.4120,Tb927.10.6370,Tb927.11.10025,Tb927.11.10160,Tb927.11.11475,Tb927.11.11820,Tb927.11.7705,Tb927.2.450,Tb927.5.1610,Tb927.6.2100,Tb927.6.4690,Tb927.7.1040,Tb927.8.1330,Tb927.9.12200,Tb927.9.14370,Tb927.9.15360,Tb927.9.2020,Tb927.9.9210,	4.8	6.58	11.13	1.33135e-14	4.27935e-13	2.99555e-12	BP
GO:0044271	cellular nitrogen compound biosynthetic process	573	25	Tb11.v5.1060,Tb927.1.60,Tb927.10.14580,Tb927.10.15120,Tb927.10.1590,Tb927.10.3380,Tb927.10.4120,Tb927.10.6370,Tb927.11.10025,Tb927.11.10160,Tb927.11.11475,Tb927.11.11820,Tb927.11.7705,Tb927.2.450,Tb927.5.1610,Tb927.5.3820,Tb927.6.2100,Tb927.6.4690,Tb927.7.1040,Tb927.8.1330,Tb927.9.12200,Tb927.9.14370,Tb927.9.15360,Tb927.9.2020,Tb927.9.9210,	4.4	5.96	10.24	3.00609e-14	8.45462e-13	6.7637e-12	BP
GO:1901566	organonitrogen compound biosynthetic process	477	23	Tb11.v5.1060,Tb927.10.14580,Tb927.10.15120,Tb927.10.1590,Tb927.10.3380,Tb927.10.4120,Tb927.10.6370,Tb927.11.10025,Tb927.11.10160,Tb927.11.11475,Tb927.11.11820,Tb927.11.7705,Tb927.5.1610,Tb927.5.3820,Tb927.6.2100,Tb927.6.4690,Tb927.7.1040,Tb927.8.1330,Tb927.9.12200,Tb927.9.14370,Tb927.9.15360,Tb927.9.2020,Tb927.9.9210,	4.8	6.59	10.84	5.75621e-14	1.43905e-12	1.29515e-11	BP
GO:0010467	gene expression	671	26	Tb11.v5.1060,Tb927.1.60,Tb927.10.14580,Tb927.10.15120,Tb927.10.1590,Tb927.10.3380,Tb927.10.4120,Tb927.10.6370,Tb927.11.10025,Tb927.11.10160,Tb927.11.11090,Tb927.11.11475,Tb927.11.11820,Tb927.11.6790,Tb927.11.7705,Tb927.2.450,Tb927.5.1610,Tb927.6.2100,Tb927.6.4690,Tb927.7.1040,Tb927.8.1330,Tb927.9.12200,Tb927.9.14370,Tb927.9.15360,Tb927.9.2020,Tb927.9.9210,	3.9	5.29	9.21	1.23308e-13	2.77443e-12	2.77443e-11	BP
GO:0044267	cellular protein metabolic process	780	25	Tb11.v5.1060,Tb927.10.14580,Tb927.10.15120,Tb927.10.1590,Tb927.10.3380,Tb927.10.4120,Tb927.10.5770,Tb927.10.6370,Tb927.11.10025,Tb927.11.10160,Tb927.11.11475,Tb927.11.11820,Tb927.11.7705,Tb927.2.1560,Tb927.2.2440,Tb927.5.1610,Tb927.6.2100,Tb927.6.4690,Tb927.7.1040,Tb927.8.1330,Tb927.9.12200,Tb927.9.14370,Tb927.9.15360,Tb927.9.2020,Tb927.9.9210,	3.2	4.38	7.22	3.17449e-11	6.49327e-10	7.1426e-09	BP
GO:0044249	cellular biosynthetic process	784	25	Tb11.v5.1060,Tb927.1.60,Tb927.10.14580,Tb927.10.15120,Tb927.10.1590,Tb927.10.3380,Tb927.10.4120,Tb927.10.6370,Tb927.11.10025,Tb927.11.10160,Tb927.11.11475,Tb927.11.11820,Tb927.11.7705,Tb927.2.450,Tb927.5.1610,Tb927.5.3820,Tb927.6.2100,Tb927.6.4690,Tb927.7.1040,Tb927.8.1330,Tb927.9.12200,Tb927.9.14370,Tb927.9.15360,Tb927.9.2020,Tb927.9.9210,	3.2	4.36	7.17	3.55229e-11	6.66054e-10	7.99265e-09	BP
GO:1901576	organic substance biosynthetic process	798	25	Tb11.v5.1060,Tb927.1.60,Tb927.10.14580,Tb927.10.15120,Tb927.10.1590,Tb927.10.3380,Tb927.10.4120,Tb927.10.6370,Tb927.11.10025,Tb927.11.10160,Tb927.11.11475,Tb927.11.11820,Tb927.11.7705,Tb927.2.450,Tb927.5.1610,Tb927.5.3820,Tb927.6.2100,Tb927.6.4690,Tb927.7.1040,Tb927.8.1330,Tb927.9.12200,Tb927.9.14370,Tb927.9.15360,Tb927.9.2020,Tb927.9.9210,	3.1	4.28	7.03	5.23749e-11	9.06489e-10	1.17844e-08	BP
GO:0009058	biosynthetic process	814	25	Tb11.v5.1060,Tb927.1.60,Tb927.10.14580,Tb927.10.15120,Tb927.10.1590,Tb927.10.3380,Tb927.10.4120,Tb927.10.6370,Tb927.11.10025,Tb927.11.10160,Tb927.11.11475,Tb927.11.11820,Tb927.11.7705,Tb927.2.450,Tb927.5.1610,Tb927.5.3820,Tb927.6.2100,Tb927.6.4690,Tb927.7.1040,Tb927.8.1330,Tb927.9.12200,Tb927.9.14370,Tb927.9.15360,Tb927.9.2020,Tb927.9.9210,	3.1	4.19	6.87	8.08269e-11	1.299e-09	1.8186e-08	BP
GO:0044260	cellular macromolecule metabolic process	1047	27	Tb11.v5.1060,Tb927.1.60,Tb927.10.14580,Tb927.10.15120,Tb927.10.1590,Tb927.10.3380,Tb927.10.4120,Tb927.10.5770,Tb927.10.6370,Tb927.11.10025,Tb927.11.10160,Tb927.11.11475,Tb927.11.11820,Tb927.11.7705,Tb927.2.1560,Tb927.2.2440,Tb927.2.450,Tb927.5.1610,Tb927.6.2100,Tb927.6.4690,Tb927.7.1040,Tb927.8.1330,Tb927.9.12200,Tb927.9.14370,Tb927.9.15360,Tb927.9.2020,Tb927.9.9210,	2.6	3.52	5.92	5.37448e-10	8.06171e-09	1.20926e-07	BP
GO:0019538	protein metabolic process	900	25	Tb11.v5.1060,Tb927.10.14580,Tb927.10.15120,Tb927.10.1590,Tb927.10.3380,Tb927.10.4120,Tb927.10.5770,Tb927.10.6370,Tb927.11.10025,Tb927.11.10160,Tb927.11.11475,Tb927.11.11820,Tb927.11.7705,Tb927.2.1560,Tb927.2.2440,Tb927.5.1610,Tb927.6.2100,Tb927.6.4690,Tb927.7.1040,Tb927.8.1330,Tb927.9.12200,Tb927.9.14370,Tb927.9.15360,Tb927.9.2020,Tb927.9.9210,	2.8	3.79	6.12	7.06708e-10	9.93809e-09	1.59009e-07	BP
GO:1901564	organonitrogen compound metabolic process	1086	26	Tb11.v5.1060,Tb927.10.14580,Tb927.10.15120,Tb927.10.1590,Tb927.10.3380,Tb927.10.4120,Tb927.10.5770,Tb927.10.6370,Tb927.11.10025,Tb927.11.10160,Tb927.11.11475,Tb927.11.11820,Tb927.11.7705,Tb927.2.1560,Tb927.2.2440,Tb927.5.1610,Tb927.5.3820,Tb927.6.2100,Tb927.6.4690,Tb927.7.1040,Tb927.8.1330,Tb927.9.12200,Tb927.9.14370,Tb927.9.15360,Tb927.9.2020,Tb927.9.9210,	2.4	3.27	5.28	6.87732e-09	9.10233e-08	1.5474e-06	BP
GO:0034641	cellular nitrogen compound metabolic process	1142	26	Tb11.v5.1060,Tb927.1.60,Tb927.10.14580,Tb927.10.15120,Tb927.10.1590,Tb927.10.3380,Tb927.10.4120,Tb927.10.6370,Tb927.11.10025,Tb927.11.10160,Tb927.11.11475,Tb927.11.11820,Tb927.11.6790,Tb927.11.7705,Tb927.2.450,Tb927.5.1610,Tb927.5.3820,Tb927.6.2100,Tb927.6.4690,Tb927.7.1040,Tb927.8.1330,Tb927.9.12200,Tb927.9.14370,Tb927.9.15360,Tb927.9.2020,Tb927.9.9210,	2.3	3.11	4.97	2.01454e-08	2.51817e-07	4.53271e-06	BP
GO:0043170	macromolecule metabolic process	1507	29	Tb11.v5.1060,Tb927.1.60,Tb927.10.14580,Tb927.10.15120,Tb927.10.1590,Tb927.10.3380,Tb927.10.4120,Tb927.10.5770,Tb927.10.6370,Tb927.11.10025,Tb927.11.10160,Tb927.11.11090,Tb927.11.11475,Tb927.11.11820,Tb927.11.6790,Tb927.11.7705,Tb927.2.1560,Tb927.2.2440,Tb927.2.450,Tb927.5.1610,Tb927.6.2100,Tb927.6.4690,Tb927.7.1040,Tb927.8.1330,Tb927.9.12200,Tb927.9.14370,Tb927.9.15360,Tb927.9.2020,Tb927.9.9210,	1.9	2.63	4.38	8.53088e-08	1.01024e-06	1.91945e-05	BP
GO:0006807	nitrogen compound metabolic process	1785	29	Tb11.v5.1060,Tb927.1.60,Tb927.10.14580,Tb927.10.15120,Tb927.10.1590,Tb927.10.3380,Tb927.10.4120,Tb927.10.5770,Tb927.10.6370,Tb927.11.10025,Tb927.11.10160,Tb927.11.11475,Tb927.11.11820,Tb927.11.6790,Tb927.11.7705,Tb927.2.1560,Tb927.2.2440,Tb927.2.450,Tb927.5.1610,Tb927.5.3820,Tb927.6.2100,Tb927.6.4690,Tb927.7.1040,Tb927.8.1330,Tb927.9.12200,Tb927.9.14370,Tb927.9.15360,Tb927.9.2020,Tb927.9.9210,	1.6	2.22	3.52	3.62292e-06	4.07579e-05	0.000815158	BP
GO:0044237	cellular metabolic process	1841	29	Tb11.v5.1060,Tb927.1.60,Tb927.10.14580,Tb927.10.15120,Tb927.10.1590,Tb927.10.3380,Tb927.10.4120,Tb927.10.5770,Tb927.10.6370,Tb927.11.10025,Tb927.11.10160,Tb927.11.11475,Tb927.11.11820,Tb927.11.6790,Tb927.11.7705,Tb927.2.1560,Tb927.2.2440,Tb927.2.450,Tb927.5.1610,Tb927.5.3820,Tb927.6.2100,Tb927.6.4690,Tb927.7.1040,Tb927.8.1330,Tb927.9.12200,Tb927.9.14370,Tb927.9.15360,Tb927.9.2020,Tb927.9.9210,	1.6	2.15	3.38	6.9714e-06	7.46936e-05	0.00156857	BP
GO:0071704	organic substance metabolic process	1964	30	Tb11.v5.1060,Tb927.1.60,Tb927.10.14580,Tb927.10.15120,Tb927.10.1590,Tb927.10.3380,Tb927.10.4120,Tb927.10.5770,Tb927.10.6370,Tb927.11.10025,Tb927.11.10160,Tb927.11.11090,Tb927.11.11475,Tb927.11.11820,Tb927.11.6790,Tb927.11.7705,Tb927.2.1560,Tb927.2.2440,Tb927.2.450,Tb927.5.1610,Tb927.5.3820,Tb927.6.2100,Tb927.6.4690,Tb927.7.1040,Tb927.8.1330,Tb927.9.12200,Tb927.9.14370,Tb927.9.15360,Tb927.9.2020,T…	1.5	2.09	3.33	8.0454e-06	8.22825e-05	0.00181021	BP
GO:0044238	primary metabolic process	1899	29	Tb11.v5.1060,Tb927.1.60,Tb927.10.14580,Tb927.10.15120,Tb927.10.1590,Tb927.10.3380,Tb927.10.4120,Tb927.10.5770,Tb927.10.6370,Tb927.11.10025,Tb927.11.10160,Tb927.11.11475,Tb927.11.11820,Tb927.11.6790,Tb927.11.7705,Tb927.2.1560,Tb927.2.2440,Tb927.2.450,Tb927.5.1610,Tb927.5.3820,Tb927.6.2100,Tb927.6.4690,Tb927.7.1040,Tb927.8.1330,Tb927.9.12200,Tb927.9.14370,Tb927.9.15360,Tb927.9.2020,Tb927.9.9210,	1.5	2.09	3.24	1.33147e-05	0.000130252	0.0029958	BP
GO:0009987	cellular process	2520	34	Tb11.v5.1060,Tb927.1.2360,Tb927.1.60,Tb927.10.14580,Tb927.10.15120,Tb927.10.1590,Tb927.10.3380,Tb927.10.4120,Tb927.10.5770,Tb927.10.6370,Tb927.11.10025,Tb927.11.10160,Tb927.11.11475,Tb927.11.11820,Tb927.11.6790,Tb927.11.7510,Tb927.11.7705,Tb927.2.1560,Tb927.2.2440,Tb927.2.2940,Tb927.2.450,Tb927.3.5090,Tb927.5.1610,Tb927.5.3820,Tb927.6.2100,Tb927.6.4690,Tb927.7.1040,Tb927.8.1330,Tb927.9.11270,Tb92…	1.3	1.84	3.12	1.95377e-05	0.000183166	0.00439599	BP
GO:0008152	metabolic process	2188	31	Tb11.v5.1060,Tb927.1.60,Tb927.10.14580,Tb927.10.15120,Tb927.10.1590,Tb927.10.3380,Tb927.10.4120,Tb927.10.5770,Tb927.10.6370,Tb927.11.10025,Tb927.11.10160,Tb927.11.11090,Tb927.11.11475,Tb927.11.11820,Tb927.11.6790,Tb927.11.7705,Tb927.2.1560,Tb927.2.2440,Tb927.2.450,Tb927.5.1610,Tb927.5.3820,Tb927.6.2100,Tb927.6.4690,Tb927.7.1040,Tb927.7.1130,Tb927.8.1330,Tb927.9.12200,Tb927.9.14370,Tb927.9.15360,T…	1.4	1.94	3.08	2.53132e-05	0.000227819	0.00569547	BP
GO:0006886	intracellular protein transport	110	6	Tb05.5K5.150,Tb927.10.5770,Tb927.11.11090,Tb927.11.7510,Tb927.2.2940,Tb927.2.450,	5.5	7.45	8.62	0.000140214	0.00121339	0.0315481	BP
GO:0008150	biological process	3847	42	Tb05.5K5.150,Tb11.v5.1060,Tb927.1.2360,Tb927.1.60,Tb927.10.13580,Tb927.10.14090,Tb927.10.14580,Tb927.10.15120,Tb927.10.1590,Tb927.10.3380,Tb927.10.4120,Tb927.10.5770,Tb927.10.6370,Tb927.11.10025,Tb927.11.10160,Tb927.11.11090,Tb927.11.11475,Tb927.11.11820,Tb927.11.550,Tb927.11.6790,Tb927.11.7510,Tb927.11.7705,Tb927.11.9700,Tb927.2.1560,Tb927.2.2440,Tb927.2.2940,Tb927.2.450,Tb927.3.5090,Tb927.5.161…	1.1	1.49	2.89	0.000157331	0.00131109	0.0353994	BP
GO:0070727	cellular macromolecule localization	123	6	Tb05.5K5.150,Tb927.10.5770,Tb927.11.11090,Tb927.11.7510,Tb927.2.2940,Tb927.2.450,	4.9	6.66	7.65	0.000258563	0.00200609	0.0581767	BP
GO:0034613	cellular protein localization	123	6	Tb05.5K5.150,Tb927.10.5770,Tb927.11.11090,Tb927.11.7510,Tb927.2.2940,Tb927.2.450,	4.9	6.66	7.65	0.000258563	0.00200609	0.0581767	BP
GO:0015031	protein transport	131	6	Tb05.5K5.150,Tb927.10.5770,Tb927.11.11090,Tb927.11.7510,Tb927.2.2940,Tb927.2.450,	4.6	6.26	7.16	0.000363541	0.00258216	0.0817967	BP
GO:0042886	amide transport	132	6	Tb05.5K5.150,Tb927.10.5770,Tb927.11.11090,Tb927.11.7510,Tb927.2.2940,Tb927.2.450,	4.5	6.21	7.1	0.000378717	0.00258216	0.0852113	BP
GO:0015833	peptide transport	132	6	Tb05.5K5.150,Tb927.10.5770,Tb927.11.11090,Tb927.11.7510,Tb927.2.2940,Tb927.2.450,	4.5	6.21	7.1	0.000378717	0.00258216	0.0852113	BP
GO:0045184	establishment of protein localization	132	6	Tb05.5K5.150,Tb927.10.5770,Tb927.11.11090,Tb927.11.7510,Tb927.2.2940,Tb927.2.450,	4.5	6.21	7.1	0.000378717	0.00258216	0.0852113	BP
GO:0040008	regulation of growth	5	2	Tb927.11.9700,Tb927.9.15360,	40	54.63	93.64	0.00051934	0.00343681	0.116852	BP
GO:0008104	protein localization	143	6	Tb05.5K5.150,Tb927.10.5770,Tb927.11.11090,Tb927.11.7510,Tb927.2.2940,Tb927.2.450,	4.2	5.73	6.52	0.000580667	0.00373286	0.13065	BP
GO:0033036	macromolecule localization	151	6	Tb05.5K5.150,Tb927.10.5770,Tb927.11.11090,Tb927.11.7510,Tb927.2.2940,Tb927.2.450,	4	5.43	6.15	0.00077396	0.00483725	0.174141	BP
GO:0046907	intracellular transport	159	6	Tb05.5K5.150,Tb927.10.5770,Tb927.11.11090,Tb927.11.7510,Tb927.2.2940,Tb927.2.450,	3.8	5.15	5.82	0.00101377	0.00616481	0.228098	BP
GO:0051649	establishment of localization in cell	164	6	Tb05.5K5.150,Tb927.10.5770,Tb927.11.11090,Tb927.11.7510,Tb927.2.2940,Tb927.2.450,	3.7	5	5.64	0.00119041	0.00704849	0.267843	BP
GO:0051641	cellular localization	182	6	Tb05.5K5.150,Tb927.10.5770,Tb927.11.11090,Tb927.11.7510,Tb927.2.2940,Tb927.2.450,	3.3	4.5	5.05	0.0020285	0.0117029	0.456413	BP
GO:0071705	nitrogen compound transport	208	6	Tb05.5K5.150,Tb927.10.5770,Tb927.11.11090,Tb927.11.7510,Tb927.2.2940,Tb927.2.450,	2.9	3.94	4.38	0.00394758	0.0222051	0.888205	BP
GO:0071702	organic substance transport	227	6	Tb05.5K5.150,Tb927.10.5770,Tb927.11.11090,Tb927.11.7510,Tb927.2.2940,Tb927.2.450,	2.6	3.61	4	0.00603282	0.032948	1	BP
GO:0040009	regulation of growth rate	1	1	Tb927.11.9700,	100	136.58	inf	0.00732177	0.032948	1	BP
GO:0040010	positive regulation of growth rate	1	1	Tb927.11.9700,	100	136.58	inf	0.00732177	0.032948	1	BP
GO:1903008	organelle disassembly	1	1	Tb927.10.5770,	100	136.58	inf	0.00732177	0.032948	1	BP
GO:0032527	protein exit from endoplasmic reticulum	1	1	Tb927.10.5770,	100	136.58	inf	0.00732177	0.032948	1	BP
GO:0051230	spindle disassembly	1	1	Tb927.10.5770,	100	136.58	inf	0.00732177	0.032948	1	BP
GO:0051228	mitotic spindle disassembly	1	1	Tb927.10.5770,	100	136.58	inf	0.00732177	0.032948	1	BP
GO:0045927	positive regulation of growth	1	1	Tb927.11.9700,	100	136.58	inf	0.00732177	0.032948	1	BP
GO:0030970	retrograde protein transport, ER to cytosol	1	1	Tb927.10.5770,	100	136.58	inf	0.00732177	0.032948	1	BP
GO:1903513	endoplasmic reticulum to cytosol transport	1	1	Tb927.10.5770,	100	136.58	inf	0.00732177	0.032948	1	BP
GO:0006406	mRNA export from nucleus	19	2	Tb927.11.11090,Tb927.2.450,	10.5	14.38	16.49	0.0083152	0.0353004	1	BP
GO:0051028	mRNA transport	19	2	Tb927.11.11090,Tb927.2.450,	10.5	14.38	16.49	0.0083152	0.0353004	1	BP
GO:0071427	mRNA-containing ribonucleoprotein complex export from nucleus	19	2	Tb927.11.11090,Tb927.2.450,	10.5	14.38	16.49	0.0083152	0.0353004	1	BP
GO:0071166	ribonucleoprotein complex localization	20	2	Tb927.11.11090,Tb927.2.450,	10	13.66	15.58	0.00919596	0.036948	1	BP
GO:0071426	ribonucleoprotein complex export from nucleus	20	2	Tb927.11.11090,Tb927.2.450,	10	13.66	15.58	0.00919596	0.036948	1	BP
GO:0006611	protein export from nucleus	20	2	Tb927.11.11090,Tb927.2.450,	10	13.66	15.58	0.00919596	0.036948	1	BP
GO:0006405	RNA export from nucleus	21	2	Tb927.11.11090,Tb927.2.450,	9.5	13.01	14.75	0.0101165	0.0399336	1	BP
GO:0051168	nuclear export	22	2	Tb927.11.11090,Tb927.2.450,	9.1	12.42	14.01	0.0110762	0.0429681	1	BP
GO:0050657	nucleic acid transport	23	2	Tb927.11.11090,Tb927.2.450,	8.7	11.88	13.35	0.0120745	0.0438189	1	BP
GO:0051236	establishment of RNA localization	23	2	Tb927.11.11090,Tb927.2.450,	8.7	11.88	13.35	0.0120745	0.0438189	1	BP
GO:0050658	RNA transport	23	2	Tb927.11.11090,Tb927.2.450,	8.7	11.88	13.35	0.0120745	0.0438189	1	BP
GO:0006403	RNA localization	23	2	Tb927.11.11090,Tb927.2.450,	8.7	11.88	13.35	0.0120745	0.0438189	1	BP
GO:0017148	negative regulation of translation	2	1	Tb927.11.550,	50	68.29	137.98	0.0145909	0.0497416	1	BP
GO:0034249	negative regulation of cellular amide metabolic process	2	1	Tb927.11.550,	50	68.29	137.98	0.0145909	0.0497416	1	BP
GO:0034976	response to endoplasmic reticulum stress	2	1	Tb927.10.5770,	50	68.29	137.98	0.0145909	0.0497416	1	BP
GO:0036503	ERAD pathway	2	1	Tb927.10.5770,	50	68.29	137.98	0.0145909	0.0497416	1	BP

## Sheet: c4anno
Gene ID	Genomic Location (Gene)	Product Description	Gene Type	Input ID	Gene Name or Symbol
Tb11.v5.0343	Tb927_11_bin_v5.1:1,018,250..1,018,899(-)	BarP protein, putative	protein coding	Tb11.v5.0343	null
Tb927.1.2310	Tb927_01_v5.1:567,371..568,169(+)	hypothetical protein	protein coding	Tb927.1.2310	null
Tb927.1.2820	Tb927_01_v5.1:640,697..643,263(-)	pteridine transporter, putative	protein coding	Tb927.1.2820	null
Tb927.1.580	Tb927_01_v5.1:211,572..214,108(-)	phosphate-repressible phosphate permease, putative	protein coding	Tb927.1.580	null
Tb927.1.600	Tb927_01_v5.1:214,646..217,809(-)	phosphate-repressible phosphate permease, putative	protein coding	Tb927.1.600	null
Tb927.10.11100	Tb927_10_v5.1:2,711,216..2,713,413(-)	deoxyribodipyrimidine photo-lyase, putative	protein coding	Tb927.10.11100	null
Tb927.10.1240	Tb927_10_v5.1:334,650..335,712(-)	hypothetical protein, conserved	protein coding	Tb927.10.1240	null
Tb927.10.12700	Tb927_10_v5.1:3,083,138..3,084,858(-)	pyruvate dehydrogenase E1 alpha subunit, putative	protein coding	Tb927.10.12700	null
Tb927.10.8375	Tb927_10_v5.1:2,067,641..2,068,036(+)	hypothetical protein	protein coding	Tb927.10.8375	null
Tb927.10.8790	Tb927_10_v5.1:2,172,142..2,173,007(+)	OTU-like cysteine protease, putative	protein coding	Tb927.10.8790	null
Tb927.11.11460	Tb927_11_v5.1:3,069,530..3,071,746(+)	Mitochondrial import receptor subunit ATOM69	protein coding	Tb927.11.11460	ATOM69
Tb927.11.11740	Tb927_11_v5.1:3,147,000..3,149,049(+)	membrane-bound acid phosphatase, putative	protein coding	Tb927.11.11740	null
Tb927.11.13050	Tb927_11_v5.1:3,487,758..3,488,469(-)	calmodulin	protein coding	Tb927.11.13050	null
Tb927.11.13990	Tb927_11_v5.1:3,708,107..3,709,275(+)	GDP-L-fucose synthetase	protein coding	Tb927.11.13990	GMER
Tb927.11.14190	Tb927_11_v5.1:3,761,069..3,764,339(+)	Staphylococcal nuclease homologue/Tudor domain containing protein, putative	protein coding	Tb927.11.14190	null
Tb927.11.155	Tb927_11_v5.1:36,322..36,860(-)	hypothetical protein	protein coding	Tb927.11.155	null
Tb927.11.2410	Tb927_11_v5.1:700,927..701,841(-)	Flabarin, putative	protein coding	Tb927.11.2410	null
Tb927.11.3705	Tb927_11_v5.1:1,089,380..1,090,228(+)	DNA-directed RNA polymerases I, II, and III subunit RPABC5, putative	protein coding	Tb927.11.3705	RPB10
Tb927.11.4960	Tb927_11_v5.1:1,415,925..1,417,199(+)	transcription elongation factor s-II, putative	protein coding	Tb927.11.4960	TFIIS1
Tb927.11.5950	Tb927_11_v5.1:1,690,980..1,691,784(-)	hypothetical protein, conserved	protein coding	Tb927.11.5950	null
Tb927.11.5960	Tb927_11_v5.1:1,691,937..1,692,713(-)	hypothetical protein, conserved	protein coding	Tb927.11.5960	null
Tb927.11.9020	Tb927_11_v5.1:2,475,550..2,476,793(+)	cation transporter, putative	protein coding	Tb927.11.9020	null
Tb927.2.1150	Tb927_02_v5.1:201,101..203,037(-)	retrotransposon hot spot protein 2 (RHS2), interrupted, degenerate	protein coding	Tb927.2.1150	null
Tb927.2.2920	Tb927_02_v5.1:556,458..558,328(+)	UAA transporter family, putative	protein coding	Tb927.2.2920	null
Tb927.3.1840	Tb927_03_v5.1:477,766..479,137(-)	3-oxo-5-alpha-steroid 4-dehydrogenase, putative	protein coding	Tb927.3.1840	null
Tb927.3.3970	Tb927_03_v5.1:1,113,957..1,115,248(+)	Cell growth-regulating nucleolar protein, putative	protein coding	Tb927.3.3970	null
Tb927.4.1120	Tb927_04_v5.1:296,344..297,920(-)	hypothetical protein, conserved	protein coding	Tb927.4.1120	null
Tb927.5.2260	Tb927_05_v5.1:761,928..762,699(+)	conserved protein	protein coding	Tb927.5.2260	null
Tb927.6.2560	Tb927_06_v5.1:781,652..782,712(+)	hypothetical protein, conserved	protein coding	Tb927.6.2560	null
Tb927.6.4670	Tb927_06_v5.1:1,302,966..1,304,792(+)	MORN repeat-containing protein 1	protein coding	Tb927.6.4670	MORN1
Tb927.6.510	Tb927_06_v5.1:225,806..226,480(+)	GPEET procyclin	protein coding	Tb927.6.510	GPEET
Tb927.7.1630	Tb927_07_v5.1:408,343..409,434(+)	hypothetical protein, conserved	protein coding	Tb927.7.1630	null
Tb927.7.400	Tb927_07_v5.1:72,209..73,794(-)	hypothetical protein, conserved	protein coding	Tb927.7.400	null
Tb927.7.420	Tb927_07_v5.1:75,122..76,713(-)	hypothetical protein, conserved	protein coding	Tb927.7.420	null
Tb927.7.5960	Tb927_07_v5.1:1,602,473..1,604,416(+)	protein associated with differentiation 4, putative	protein coding	Tb927.7.5960	PAD4
Tb927.7.5980	Tb927_07_v5.1:1,608,682..1,610,646(+)	protein associated with differentiation 6, putative	protein coding	Tb927.7.5980	PAD6
Tb927.7.6000	Tb927_07_v5.1:1,614,894..1,616,858(+)	protein associated with differentiation 8, putative	protein coding	Tb927.7.6000	null
Tb927.7.7430	Tb927_07_v5.1:2,134,907..2,136,889(-)	ATP synthase F1, alpha subunit	protein coding	Tb927.7.7430	ATPF1A
Tb927.8.4810	Tb927_08_v5.1:1,420,688..1,421,813(-)	prohibitin 1	protein coding	Tb927.8.4810	PHB1
Tb927.8.5600	Tb927_08_v5.1:1,662,882..1,664,988(+)	transaldolase, putative	protein coding	Tb927.8.5600	null
Tb927.8.7610	Tb927_08_v5.1:2,196,849..2,198,788(+)	amino acid transporter 1, putative	protein coding	Tb927.8.7610	AATP1
Tb927.8.7630	Tb927_08_v5.1:2,202,069..2,204,149(+)	amino acid transporter 1, putative	protein coding	Tb927.8.7630	AATP1
Tb927.8.7650	Tb927_08_v5.1:2,207,519..2,208,955(+)	amino acid transporter, putative	protein coding	Tb927.8.7650	null
Tb927.9.12680	Tb927_09_v5.1:1,992,289..1,993,133(+)	hypothetical protein, conserved	protein coding	Tb927.9.12680	null
Tb927.9.14570	Tb927_09_v5.1:2,276,553..2,278,426(+)	leucine-rich repeat protein (LRRP), putative	protein coding	Tb927.9.14570	null
Tb927.9.15640	Tb927_09_v5.1:2,444,298..2,445,608(+)	BARP protein	protein coding	Tb927.9.15640	BARP
Tb927.9.5960	Tb927_09_v5.1:1,000,457..1,002,149(+)	succinate dehydrogenase iron-sulfur subunit, putative	protein coding	Tb927.9.5960	SDH2C

## Sheet: c4GO
ID	Name	Bgd count	Result count	Result gene list	Pct of bgd	Fold enrichment	Odds ratio	P-value	Benjamini	Bonferroni
GO:0006810	transport	490	13	Tb927.1.2820,Tb927.1.580,Tb927.1.600,Tb927.11.11460,Tb927.11.9020,Tb927.2.2920,Tb927.6.4670,Tb927.7.5960,Tb927.7.5980,Tb927.7.6000,Tb927.7.7430,Tb927.8.7610,Tb927.8.7630,	2.7	5.16	7.34	5.18889e-07	5.62794e-05	0.00010741	BP
GO:0051234	establishment of localization	492	13	Tb927.1.2820,Tb927.1.580,Tb927.1.600,Tb927.11.11460,Tb927.11.9020,Tb927.2.2920,Tb927.6.4670,Tb927.7.5960,Tb927.7.5980,Tb927.7.6000,Tb927.7.7430,Tb927.8.7610,Tb927.8.7630,	2.6	5.14	7.3	5.43762e-07	5.62794e-05	0.000112559	BP
GO:0051179	localization	552	13	Tb927.1.2820,Tb927.1.580,Tb927.1.600,Tb927.11.11460,Tb927.11.9020,Tb927.2.2920,Tb927.6.4670,Tb927.7.5960,Tb927.7.5980,Tb927.7.6000,Tb927.7.7430,Tb927.8.7610,Tb927.8.7630,	2.4	4.58	6.44	2.01344e-06	0.000138927	0.000416782	BP
GO:0006817	phosphate ion transport	2	2	Tb927.1.580,Tb927.1.600,	100	194.62	inf	2.57432e-05	0.0013192	0.00532885	BP
GO:0055085	transmembrane transport	181	7	Tb927.11.11460,Tb927.11.9020,Tb927.2.2920,Tb927.7.5960,Tb927.7.5980,Tb927.7.6000,Tb927.7.7430,	3.9	7.53	9.23	3.18648e-05	0.0013192	0.00659601	BP
GO:0006811	ion transport	147	6	Tb927.1.580,Tb927.1.600,Tb927.11.9020,Tb927.7.7430,Tb927.8.7610,Tb927.8.7630,	4.1	7.94	9.52	9.24971e-05	0.00319115	0.0191469	BP
GO:0006820	anion transport	63	4	Tb927.1.580,Tb927.1.600,Tb927.8.7610,Tb927.8.7630,	6.3	12.36	14.47	0.000286113	0.00846077	0.0592254	BP
GO:0015698	inorganic anion transport	6	2	Tb927.1.580,Tb927.1.600,	33.3	64.88	101.86	0.000381148	0.0098622	0.0788976	BP

## Sheet: c5anno
Gene ID	Genomic Location (Gene)	Product Description	Gene Type	Input ID	Gene Name or Symbol
Tb11.v5.0243	Tb927_11_bin_v5.1:494,123..494,597(-)	40S ribosomal protein S18, putative	protein coding	Tb11.v5.0243	null
Tb927.1.420	Tb927_01_v5.1:156,334..158,411(+)	retrotransposon hot spot protein 5 (RHS5), putative	protein coding	Tb927.1.420	RHS5
Tb927.10.11390	Tb927_10_v5.1:2,777,377..2,778,078(+)	60S ribosomal protein L6, putative	protein coding	Tb927.10.11390	null
Tb927.10.11540	Tb927_10_v5.1:2,812,348..2,813,211(+)	40S ribosomal protein S3, putative	protein coding	Tb927.10.11540	RPS3
Tb927.10.14710	Tb927_10_v5.1:3,591,958..3,592,849(-)	40S ribosomal protein S2, putative	protein coding	Tb927.10.14710	RPS2
Tb927.10.190	Tb927_10_v5.1:73,544..74,356(+)	40S ribosomal protein S6, putative	protein coding	Tb927.10.190	null
Tb927.10.220	Tb927_10_v5.1:77,114..77,503(+)	60S ribosomal protein L37a, putative	protein coding	Tb927.10.220	null
Tb927.10.270	Tb927_10_v5.1:83,369..83,863(+)	60S ribosomal protein L32, putative	protein coding	Tb927.10.270	null
Tb927.10.2840	Tb927_10_v5.1:726,048..726,649(+)	ribosomal protein S25, putative	protein coding	Tb927.10.2840	null
Tb927.10.3930	Tb927_10_v5.1:1,043,018..1,043,894(-)	40S ribosomal protein S3A, putative	protein coding	Tb927.10.3930	null
Tb927.10.5330	Tb927_10_v5.1:1,333,026..1,333,500(+)	40S ribosomal protein S18, putative	protein coding	Tb927.10.5330	null
Tb927.10.5610	Tb927_10_v5.1:1,403,367..1,404,012(+)	40S ribosomal protein S9, putative	protein coding	Tb927.10.5610	null
Tb927.10.6850	Tb927_10_v5.1:1,724,585..1,725,663(+)	Mitochondrial ribosomal protein S18, putative	protein coding	Tb927.10.6850	MRPS18
Tb927.10.9190	Tb927_10_v5.1:2,274,281..2,278,046(+)	isoleucyl-tRNA synthetase, putative	protein coding	Tb927.10.9190	IleRS
Tb927.10.9880	Tb927_10_v5.1:2,440,509..2,441,208(+)	60S ribosomal protein L18, putative	protein coding	Tb927.10.9880	TbL18LP
Tb927.11.1020	Tb927_11_v5.1:260,420..262,681(+)	ribokinase, putative	protein coding	Tb927.11.1020	null
Tb927.11.11690	Tb927_11_v5.1:3,135,788..3,138,260(+)	Vacuolar proton pump subunit B, putative	protein coding	Tb927.11.11690	VAB
Tb927.11.11725	Tb927_11_v5.1:3,145,192..3,145,620(+)	ribosomal protein S14p/S29e	protein coding	Tb927.11.11725	null
Tb927.11.14130	Tb927_11_v5.1:3,745,027..3,745,699(+)	ribosomal protein L18, putative	protein coding	Tb927.11.14130	null
Tb927.11.2060	Tb927_11_v5.1:592,638..593,734(+)	60S acidic ribosomal protein P0, putative	protein coding	Tb927.11.2060	null
Tb927.11.3230	Tb927_11_v5.1:924,687..925,105(+)	60S ribosomal protein L44	protein coding	Tb927.11.3230	null
Tb927.11.440	Tb927_11_v5.1:97,940..98,900(-)	conserved protein	protein coding	Tb927.11.440	null
Tb927.11.6180	Tb927_11_v5.1:1,742,400..1,742,952(-)	60S ribosomal protein L28, putative	protein coding	Tb927.11.6180	null
Tb927.11.6640	Tb927_11_v5.1:1,872,384..1,873,468(-)	cytochrome b5, putative	protein coding	Tb927.11.6640	CYB5
Tb927.11.8970	Tb927_11_v5.1:2,462,183..2,463,307(+)	ribose 5-phosphate isomerase, putative	protein coding	Tb927.11.8970	null
Tb927.11.9710	Tb927_11_v5.1:2,632,911..2,633,662(-)	60S ribosomal protein L10a, putative	protein coding	Tb927.11.9710	RPL10A
Tb927.11.9720	Tb927_11_v5.1:2,634,069..2,634,376(-)	40S ribosomal protein S27, putative	protein coding	Tb927.11.9720	null
Tb927.3.1370	Tb927_03_v5.1:343,599..344,181(+)	40S ribosomal protein S25, putative	protein coding	Tb927.3.1370	null
Tb927.3.2960	Tb927_03_v5.1:763,029..764,745(-)	inosine-adenosine-guanosine-nucleosidehydrolase	protein coding	Tb927.3.2960	IAGNH
Tb927.3.5050	Tb927_03_v5.1:1,417,688..1,418,920(+)	60S ribosomal protein L4	protein coding	Tb927.3.5050	null
Tb927.3.960	Tb927_03_v5.1:237,656..238,496(+)	protein transport protein Sec61 gamma subunit, putative	protein coding	Tb927.3.960	null
Tb927.4.5080	Tb927_04_v5.1:1,393,347..1,393,861(-)	hypothetical protein, conserved	protein coding	Tb927.4.5080	null
Tb927.5.1000	Tb927_05_v5.1:385,212..386,972(+)	ubiquitin-conjugating enzyme E2, putative	protein coding	Tb927.5.1000	null
Tb927.6.2110	Tb927_06_v5.1:679,408..679,717(-)	40S ribosomal protein S30, putative	protein coding	Tb927.6.2110	null
Tb927.6.3750	Tb927_06_v5.1:1,115,025..1,117,483(-)	heat shock 70 kDa protein, mitochondrial precursor, putative	protein coding	Tb927.6.3750	MtHSP70B
Tb927.6.4650	Tb927_06_v5.1:1,298,731..1,300,610(+)	UV excision repair RAD23 protein, putative	protein coding	Tb927.6.4650	null
Tb927.6.5040	Tb927_06_v5.1:1,380,695..1,381,564(+)	ribosomal protein L15, putative	protein coding	Tb927.6.5040	null
Tb927.6.720	Tb927_06_v5.1:298,195..298,823(-)	40S ribosomal protein L14, putative	protein coding	Tb927.6.720	null
Tb927.7.2370	Tb927_07_v5.1:611,224..611,771(-)	40S ribosomal protein S15, putative	protein coding	Tb927.7.2370	null
Tb927.7.3140	Tb927_07_v5.1:797,039..798,279(+)	hypothetical protein, conserved	protein coding	Tb927.7.3140	null
Tb927.7.3680	Tb927_07_v5.1:961,034..961,809(-)	ubiquitin/ribosomal protein S27a, putative	protein coding	Tb927.7.3680	null
Tb927.8.1870	Tb927_08_v5.1:610,427..612,542(-)	Golgi/lysosome glycoprotein 1	protein coding	Tb927.8.1870	GLP1
Tb927.8.3090	Tb927_08_v5.1:928,316..928,903(+)	Cardiolipin-dependent protein 16kDa	protein coding	Tb927.8.3090	CLDP16
Tb927.8.7530	Tb927_08_v5.1:2,168,228..2,169,749(+)	3,2-trans-enoyl-CoA isomerase, mitochondrial precursor, putative	protein coding	Tb927.8.7530	null
Tb927.9.11380	Tb927_09_v5.1:1,788,549..1,789,048(+)	60S ribosomal protein L23, putative	protein coding	Tb927.9.11380	null
Tb927.9.12510	Tb927_09_v5.1:1,959,267..1,961,544(+)	ATP-dependent DEAD/H RNA helicase, putative	protein coding	Tb927.9.12510	DED1
Tb927.9.15210	Tb927_09_v5.1:2,362,505..2,362,919(+)	ribosomal protein L36, putative	protein coding	Tb927.9.15210	null
Tb927.9.8420	Tb927_09_v5.1:1,373,360..1,374,120(-)	QM-like protein	protein coding	Tb927.9.8420	null

[truncated: 31 more sheets: c5GO, c6anno, c6GO, c7anno, c7GO, c8anno, c8GO, c9anno, c9GO, c10anno, C10GO, c11anno, c11GO, C12anno, C12GO, G13anno, G13GO, C14anno, C14GO, c15anno …]
