# Supplementary material for: Single-cell transcriptomics reveals expression profiles of Trypanosoma brucei sexual stages
Source: PLoS Pathog. 2022 Mar 7;18(3):e1010346. doi: 10.1371/journal.ppat.1010346 (PMC8939820; doi:10.1371/journal.ppat.1010346)
Supplement: S1 File — (TXT) [file ppat.1010346.s014.txt]

>TRINITY_DN26789_c0_g1_i1 len=559 path=[1098:0-156 1099:157-180 1100:181-558] [-1, 1098, 1099, 1100, -2]
GGTATCAACGCAGAGTACATGGGAAGACTGCCGCGAACGCTGCATGCGTCGATTTCACGGCGGCGCATGCAATAAAAAACTCAGACAACCCAAAGGCGCCCGGATACGAACAGCATCTCGCTACGGCAGCCGTGACACTAGAAACCGCGGCAGCAGCAGCCACCAAGCACGAAGAAACGGCAGTGCAGCTGGATGCCATAGCGGCGGAAGCAAACATCATTTTCGACCGCCTACAGACTCAAAAGGCCGACAAGCCGCAAACGGCAGGCGTCGTCGCCAGACAATCGGACTGCCCTCAGCACACCACTAACAGCTCTTGCATAGCAAATAATTGCAAATGGAAAGGAGCTACCGAGTCAGCAGGCACCTGTGAACCCACCTCGGAGGAACAGAAAACCCAAGGAGCAGAGGCAAATGCAGGCGAACAAAAGAAAGAGGAGAAATGCAAAGGGAAACCTCAAGGAGACTGCAAATCTCCGGATTGCAAATGGGAGGGAACAGAGTGCAAAGATTCCTCTATTCTAGCAACCAAGAAATTCGCCCTCAGCGTGGTTTCTGC
>TRINITY_DN143_c0_g1_i1 len=1583 path=[3177:0-39 3178:40-61 3179:62-1582] [-1, 3177, 3178, 3179, -2]
ATACTAACGCTATTATTAGAACAGTTTCTGTACTATATTGAACATCAAGTGACAACAAATGTTTAGATCAGCTTCCATAATCGTACTTTTACTCCATGTGTCGTCAAGAAATGCGGCTGCTTCACACCCGGCGCTCGACGAAACAAAAGCAACAGGCCTCTGCAAAGTGGCGGCGGAACTACTAAAAGCACCCGGCCTTGCGCTCCAAAAATACACCGACTTACAGCAACAGGCAGCCGCCGCCGCGCAAGCAGCTTTATTGGCAGGGGTGGCCGCTAGCACAGAAGATTCCGTCAACGTCTCCACGGTTTTCAGAGCTATAGCCCTAGCGGCCGAAAAATGCGCGCTGGACGCTGCGGAATCAATTAGTTCGCTAGCGCAGACGACAGAGAAAACGACAGCTAACGCAGCAAAAGCAAGCGGACACATAGCCGAACTCATCGACCTGCTGCGAAAAGGCTCATACAACGCAGGCGGCGGCAGGACCACCTGGTGTCTAGGTGCGGCGGAAGCGGCAACAACCAAGGCGACTATACAACAGATGGAGTGCCCAGCGGATTACATTGCAAGCCTAACGCCGGTGGCATCACTGCAGGATAGCGTAATATCGGAGGCCGGCTACGCAGGGCTATCGCCAGGGAGCGCTAAGCTAGGCGGAACCGGTGCTACGAGCTGCGGGCTCCTAATAGCGGCAGACAACGGCGCCACGAACATCTGGATGACCGCGAGCCCAGCAGCACAGCCAGCAGCGGGCGGATTTCTAACGCTACAGCCGCACAGCGTTGCGGGCACCGCGGACTACACAGTAAGCAGCGTTCAAACAGGGGCAAACAGCGGGGCCTTCGCTAACCCGACAACTACGCCGCAAAAGATATACAATGACATAAAGCAACTGGAAAAGCATACCGTCAGAGGGTGCGGCGGCGATATCGACGCTGTAATTAAGCACGCGATTACTGCAAATAGCGCCAGCACTCTACTCCAAGAAGTTCTGCAAACGCAGGAGCCATACAAATCACAAAAGAACGCCGCTCAAGCAGCAAAAGACATGATAAAGGAGGCCGCGGACAACAGCGACACCGACCAAGAGAGCAAGATCGTTAAAAAAATAAAAATCCAAACGGCTGAAAGAATACAACAAGACAAAACAGCAACCAAGAAACTAAGTGACGCCAACACAGCAGACGACAACATGCGCACTCTTCTGCTAAATCATCTAAAAAAAAGAGAAAAATTAGGGAAACTCGCTTCTGACCTTGAAAAAGCAAAGGACACAGCAGCGAAGGCGCCCCATGTACCAAAACCAGATGATTGCAAGGGTAAAAAGGGAACCGAATGCAAAGATGGATGCGAGCTGGTAGAGGGGGTTTGCAAACCAGTAAAGAAAGGAGAGGGAGAAAACAAAGAAAAAACCGGAACCACAAACACCACAGGGAGCAATTCATTTGTTATTAAGAAAGTCCCCCTTGTGCTTGCATTTTTGCTTTTTTAATTTTCCCCTCAATTTTCTTTAAGGAAATTTTGCTACTTGAAAAACTTTCTGATATATTTTAACACGTAAGTTACCCGAAAAAAAAAAAAAA
>TRINITY_DN143_c0_g2_i1 len=1587 path=[3180:0-39 3181:40-65 3182:66-1586] [-1, 3180, 3181, 3182, -2]
ATACTAACGCTATTATTAGAACAGTTTCTGTACTATATTGTTAGAACATCAAGTGACAACAAATGTTTAGATCAGCTTCCATAATCGTACTTTTACTCCATGTGTCGTCAAGAAATGCGGCTGCTTCACACCCGGCGCTCGACGAAACAAAAGCAACAGGCCTCTGCAAAGTGGCGGCGGAACTACTAAAAGCACCCGGCCTTGCGCTCCAAAAATACACCGACTTACAGCAACAGGCAGCCGCCGCCGCGCAAGCAGCTTTATTGGCAGGGGTGGCCGCTAGCACAGAAGATTCCGTCAACGTCTCCACGGTTTTCAGAGCTATAGCCCTAGCGGCCGAAAAATGCGCGCTGGACGCTGCGGAATCAATTAGTTCGCTAGCGCAGACGACAGAGAAAACGACAGCTAACGCAGCAAAAGCAAGCGGACACATAGCCGAACTCATCGACCTGCTGCGAAAAGGCTCATACAACGCAGGCGGCGGCAGGACCACCTGGTGTCTAGGTGCGGCGGAAGCGGCAACAACCAAGGCGACTATACAACAGATGGAGTGCCCAGCGGATTACATTGCAAGCCTAACGCCGGTGGCATCACTGCAGGATAGCGTAATATCGGAGGCCGGCTACGCAGGGCTATCGCCAGGGAGCGCTAAGCTAGGCGGAACCGGTGCTACGAGCTGCGGGCTCCTAATAGCGGCAGACAACGGCGCCACGAACATCTGGATGACCGCGAGCCCAGCAGCACAGCCAGCAGCGGGCGGATTTCTAACGCTACAGCCGCACAGCGTTGCGGGCACCGCGGACTACACAGTAAGCAGCGTTCAAACAGGGGCAAACAGCGGGGCCTTCGCTAACCCGACAACTACGCCGCAAAAGATATACAATGACATAAAGCAACTGGAAAAGCATACCGTCAGAGGGTGCGGCGGCGATATCGACGCTGTAATTAAGCACGCGATTACTGCAAATAGCGCCAGCACTCTACTCCAAGAAGTTCTGCAAACGCAGGAGCCATACAAATCACAAAAGAACGCCGCTCAAGCAGCAAAAGACATGATAAAGGAGGCCGCGGACAACAGCGACACCGACCAAGAGAGCAAGATCGTTAAAAAAATAAAAATCCAAACGGCTGAAAGAATACAACAAGACAAAACAGCAACCAAGAAACTAAGTGACGCCAACACAGCAGACGACAACATGCGCACTCTTCTGCTAAATCATCTAAAAAAAAGAGAAAAATTAGGGAAACTCGCTTCTGACCTTGAAAAAGCAAAGGACACAGCAGCGAAGGCGCCCCATGTACCAAAACCAGATGATTGCAAGGGTAAAAAGGGAACCGAATGCAAAGATGGATGCGAGCTGGTAGAGGGGGTTTGCAAACCAGTAAAGAAAGGAGAGGGAGAAAACAAAGAAAAAACCGGAACCACAAACACCACAGGGAGCAATTCATTTGTTATTAAGAAAGTCCCCCTTGTGCTTGCATTTTTGCTTTTTTAATTTTCCCCTCAATTTTCTTTAAGGAAATTTTGCTACTTGAAAAACTTTCTGATATATTTTAACACGTAAGTTACCCGAAAAAAAAAAAAAA
>TRINITY_DN16022_c0_g1_i2 len=875 path=[3651:0-23 3652:24-24 3661:25-59 3670:60-96 3667:97-324 3664:325-561 3673:562-567 3671:568-583 3669:584-591 3666:592-684 3663:685-740 3618:741-874] [-1, 3651, 3652, 3661, 3670, 3667, 3664, 3673, 3671, 3669, 3666, 3663, 3618, -2]
GGTATCAACGCAGAGTACATGGGGGCAGGGGCAACAACCGCAGCCACCGATGTATTCCAACAAACCACGGCAAAGGACCTGGTAGACGGCCTCTTAACAGTCACAGCATCAAGCGCAACACCGGCCATGAAGCTAACGGCAACCACAAACATAGCACAAGGCTACTCACCAATCGGCAACAAACCCGTGCACAGCTTATACAAGGCGGCCGTAAACCTTAAAAACATTAAAGCGAGCGGCTGCGGAGCAACAAAGGAAGACGTAATCAAAAATTTAATAGACACCGACAAGGTAAAAGAACTAATAACAGCCGTCCTGACGGTCGGCAGCAAACCAGCAGACAAGGAAACGCCAGAAAAAAGGGCAGAAGGCCTAATAAAGAAAGTAGCCGGGGGAACAGAGAACATAGGAGCTAAAATATTTACAAAAATAAGCGAGCAACAAGCTCTGCATGTTGAAAGCCAGAAGGCGACGCGGAAAAGCCTCAACAAGATTGAGGGAGTGGCAAACCACAGACTCACTCTGCTTCAGCACACAGTGGAAAACCAGGAAAAGCTGGAAGAAATCAACAAAAAACTCGCGGAATTATCCGCCAAATCGGAACAAAAAACAACGCCATCAAAAGACGTATGCAAGTCACACAGCGACCAAGAAGCCTGCCAGAACGCGGGATGCAAATTTGATGGTAGCAAAAATGATGGTGAAAAGTGCTTTCCAGACCCTGAAACAAAAGCGGATAAAAAAGATGGGCCAGATGGGAAGACAAACACCACAGGAAACAATTCTTTTGTCATCACCAAAGCCCCTCTTTTGCTTGCATTTTTGCTTTTCTAATTCCCCCTCTTTTTTCCTTGCTAAAAAATTCTTGCTACTTG
>TRINITY_DN16022_c0_g1_i3 len=1576 path=[3639:0-760 3670:761-797 3667:798-1025 3664:1026-1262 3673:1263-1268 3671:1269-1284 3669:1285-1292 3666:1293-1385 3663:1386-1441 3618:1442-1575] [-1, 3639, 3670, 3667, 3664, 3673, 3671, 3669, 3666, 3663, 3618, -2]
ACGCTATTATTAGAACAGTTTCTGTACTATATTGGATCTCCTTTTCACAGCAAAGCTCAGGCACTAAAAGGGTAAAATAGATGGCAACAGGCCCAATAACCAAATCACTTTTCGTCGCGGTACTGACGTGCTTTCTCAACCCACCGCGAGATGCCGAAGCGGCCGACGAAGCCTTCGACGGGACAGCAGTAGCGCAGCTGTGCACACTCAACAGGTTCCTCGCAACCCTACCAGGAGACGCGCACGATAAGCTAGCACAAGCAATGGAACAAGCAGCAGCAAGCGGCGAAGCGGCGACCTACGCCGGAGCTGCAGCAGCAGCAAGCAGCGACAGCAACGCGAAGCTAGTCTTTACAGCGGTAGCCGAAGCGGCCCGGCGATGCAGCGACGAAATCCTACAGCAGCAGCCAGCCAATATCGCGGCAGCGCTAGAAGCCACAGCACTGTCAGCTAAAGCAATAGGCCACGCTGCAGAGTTCGTAAACTTACTTCAACAGGCTTCGGTAGGGGGCGAAACCAACGGCTTTTGTCTAACAGCACCAGGGGCAGCCACAATAGTAACGGCCGACAACACCGGGCTGCAATGCCACAAAGACAGATTGACGATCGAACGACAGAAGCAGCAATATGCAGCAAAGGACCTGACAGAAACAGGGTTCACCGCCGTACAGCAGACAGAGGCCAAAAACACCGGCGCAAGCAGCAAATGCGCGCTCCTAAAGAAGGCAGGGGCAACAGCCGCAGCCACCGATGTATTCCAACAAACCACGGCAAAGGACCTGGTAGACGGCCTCTTAACAGTCACAGCATCAAGCGCAACACCGGCCATGAAGCTAACGGCAACCACAAACATAGCACAAGGCTACTCACCAATCGGCAACAAACCCGTGCACAGCTTATACAAGGCGGCCGTAAACCTTAAAAACATTAAAGCGAGCGGCTGCGGAGCAACAAAGGAAGACGTAATCAAAAATTTAATAGACACCGACAAGGTAAAAGAACTAATAACAGCCGTCCTGACGGTCGGCAGCAAACCAGCAGACAAGGAAACGCCAGAAAAAAGGGCAGAAGGCCTAATAAAGAAAGTAGCCGGGGGAACAGAGAACATAGGAGCTAAAATATTTACAAAAATAAGCGAGCAACAAGCTCTGCATGTTGAAAGCCAGAAGGCGACGCGGAAAAGCCTCAACAAGATTGAGGGAGTGGCAAACCACAGACTCACTCTGCTTCAGCACACAGTGGAAAACCAGGAAAAGCTGGAAGAAATCAACAAAAAACTCGCGGAATTATCCGCCAAATCGGAACAAAAAACAACGCCATCAAAAGACGTATGCAAGTCACACAGCGACCAAGAAGCCTGCCAGAACGCGGGATGCAAATTTGATGGTAGCAAAAATGATGGTGAAAAGTGCTTTCCAGACCCTGAAACAAAAGCGGATAAAAAAGATGGGCCAGATGGGAAGACAAACACCACAGGAAACAATTCTTTTGTCATCACCAAAGCCCCTCTTTTGCTTGCATTTTTGCTTTTCTAATTCCCCCTCTTTTTTCCTTGCTAAAAAATTCTTGCTACTTG
>TRINITY_DN1222_c0_g1_i1 len=1715 path=[3585:0-39 3586:40-67 3595:68-1680 3594:1681-1714] [-1, 3585, 3586, 3595, 3594, -2]
ATACTAACGCTATTATTAGAACAGTTTCTGTACTATATTGCCCCAGAAGCGACCACCATAGCTCACACCTAGGTCATGACATTCAGCGCAACGGCCGCGTTACTAGCAGTACTGCTGCATCAGGGCCTAACTCAAACCGGCGCAAACCCAACAACCGACACAGCAGGAGGGAAAGTAGCCGACTTATGCGGTGACGCTCGATACGCGAGGTTCGCAGCAAACCAGATACAAACGAGCTTCAAACACGCGCTACAGCGACTGCCGGCGCTTATCTCGGCCGCCACCCAATATCGCCTAGCGGCAGCAGCCGCATCGGATAAACAAACTTTCATAGCGCTATCGGCACTCGCTGCAGTCCAAGACAAGATCACGAGAGATGCGGCAGAGACCATTACAGCAGCGGCACCCAAGTACTTACTTGCAGGAAACTTACTAAAACTCAGAGAAGGGCGAGTAGCAGCCATTGCCCGGGCGACGCTAGGCACCCCAAAATCGTCAGCAAGCAACCGCAATATAAACAACGGCGACTACAAAGGCAAAGCCACAAGCTACGGATGCCAGATGACACTCACTTTCGCCACGGCGGCGGCAGGAAACTGCACGTTTGACGACGCAGCCGGCAGCGCGGTAAAAGAAACCGAGGTAAACGTAGCATCGGCAACACAGATAAAAATGCTAGACCAAGCCAGTCTAGAAAACCAGGAACTGCAGCTGCAAGCGGCAGCAATGGGAACACCCAGCAGTGCAACGAACGCCGTCAGCCAATCATACGCAGCGTGCACAGACAACGGCGAGCAAATAAGCAGCAGCACAAACCATTTCATAGCAGCGGAAGTAACGGCCAAAAACAGAGCTAGTACAGCGGCAGCCACAAACCTCTATGCCAGTGGAACAGCCGGGACATGCAAGGAGACTAAGATAGGCACGGAATGGGGCGAACTGCACGCCGACTCAATAGCCAATGCTCTGTGCGAGGTACGCGAAAGCAAGCTCGCAATACCAGACGCGCTCCACAAGCAGGGCCTTACGGCGCTCGAAACCAATGCTGATATAATCTCAGCTCTAACGCAACTAACTGGGCCAGGGCAAGATGTGCCAGCTGACGCGGCTGCAAAGAAAGCATTGGTTCATACTTATTTTGGCAGCAACCAGCAAACGTACGCGGATACAATAGTCAAGCTCGTCGAAAAGAATAGCATAGACATACAAATGAAGCCAAGCAACATAAAAGGGAATGCACTAACACTTGCCGGGACCAGCGACGGCGTAAAAGCGCTATCTTATTACATAGGGCAGGATATAAAATCCAAAGAGGCAAACAAGGCGACACCGGCAAACCCTGTCATAAGCAAAGGCCTTAGTGACAAATGCAAAGCAATAAAAGAAAAGGATAAATGCAAAACAGAAGATGGGTGCGAACTAAAAGGTGATGATTGCGTGGCGGTGGAGAAGGGCAAAGAGGAAGACAAGAAAGATGAAAAATGTACTGGAAAATCCAAAGAGCAATGCAAAGATGGATGCAAATGGGAAGGAACAGAATGCAAAGATTCCTCTATTCTAGTAAACAATAAATTCGCCCTCAGTGTGGTTTCTGCTGCATTTGTAGCCTTGCTTTTTTAAAATTTTCCCCCTCAATTTTTAAAATTTTCCTTGCTAAAAATTCTTGCTACTTGAAAAACTTTCTGATATATTTTAACACCTAAAAAAAAAAAAAA
>TRINITY_DN9452_c0_g1_i1 len=1661 path=[6710:0-1660] [-1, 6710, -2]
GTACTAACGCTATTATTAGAACAGTTTCTGTACTATATTGATCACCACTAAAGAATTTAAAATGTCTTTTTTGCAGAGGTCCACGACAACAAACGGCACATTTTTTGCCGGCTGTTTCTTGATTTTAACGGTGACGACAATCGGAAGCGAAGCGGCAGCAAAGGGTGCAATTGGAAAAAACGCATGGGAGCCCCTAGCCAAATTAACGACACAGTTTGAGAAAATACCAGGACGAGCCTTGAAGAGTTTGAATGCGGCTGCCAGGTGCGTTCAGACGAGGCAGAAGCAGAAACAGCAACTACAGGTGTACGAAGCCTTAAGGAATGACGCTGAACTGTCACGAGTAATCCGTCCTGTGATAGCAGCACTGGACGCAAAACTAAAAGCCTTAACGCAGGGACTAACACATCTAAACTCGGCAGGCATCAAAGCGGCGGCACAATCGGCGTTTGCACACGGCCACCTAGCTGAATTTTTTAAAGTTTTTAACGGCGTCGTCAATGGCGGCAGCGACTACTGCCTTTCTTCAGCAAATGGTGGACAAGCCGGCACGAAAGCAGCCATACAAAACGAGGCGCTAGCGGACGTCCCCGTAGCAACAGCACAAACGAGCTTTGAAGAAAACACAAATGAACCTACCACCATAGGCTCGACAGGCTACACGGAGCTAACAACAGTAAACGGCATGCACGACGACAAACTTGCCAGCGGAAACACGAACTGCCTACTAACAGGCCACGGCAGCAACCAGATCGCGGGATCCGGCAACCTGGGTGGCCCGATCCCATACGCAGCAGGACACCTAGCGATGACGAACACCGGAACATCTCCGGCCAGAAAGCTGCACGACCTAACACCACCGGACAAAACAGCGGCAGGGGCGGACGACAAAGCATCACCGCTTCTCCAAGCCTGGCAGGGCCTGATGACGCTGCAAGCAAACCCCCATTACAAGCTCGCAGAATGCGGCGAGCCAACGCTGACGGACATCCAAGACGTCCCAGAATTCAACGCAGCCATCAAAAAGTACGTCCTGGGAGACAGCAAACCCTACGAAAATGACGCAGACGGAAAAATAGCGGCCGCAATCACAGAAACATACAAAGGTAACGGCAAGACGCTGGCGGAAAGATTTTGGAACAAAATAAAAGAGGAAAACATTCCAGCTGAGGCTAGGGGAAAAACAACACAAGAAAAGCTAAAAGAAATATCTGACCCAACAGAATTAGATGCTATTTTTTGGTATTACAGTGATAAAAATTTGGAAAACTTAAAAACAACCATCAAAGGACTACAAGACACCGCGGCAAAAAAAGATCAACAGACAGCACAAGAAAAGGAGAAAGTTTGCAATGCAGCAGGAGAGGATCAACAAAAATGTAAGACACTAGAAAAAGAGGGGTGTGTTTTTAACGACAAAGAAAAAAAGTGTGAGTTGAAAAAGGAGGTGAAAGCCGAGATAGAAAAAGCAAACAAAGCGGGAGAAAATAAAGATGAGGAAAAGAAAGAGGAGTGCAAGGAAAAACAGCAAAAAGATTGTACTGGAAACTGCAAATGGGAAAATAATACTTGCAAAGATTCCAGTTTTCTCCTAAACAATAAATTCGCCCTCACCGTGGTTTCTGCTGCATTTGTGGCCTTGCTTTTTTAAAACAAAATTT
>TRINITY_DN28824_c0_g1_i1 len=575 path=[553:0-574] [-1, 553, -2]
GGTATCAACGCAGAGTACATGGGGCTACGGCTCGCTGGTCTGCGGTAAGTTCCAGCAGGCCAGATTGCTTGATGTCGCTGTCCTCCGCTCCTTTGGCTGCCGCCTTGCGCGCCTCAATCCACGCCGCCCACCTGTCAGGCCACCCTTCGATTGTGGCGAGATTGCTCGGAATCGTTTCGTGGAAGTCAGCGGCGGCCGGGCCTTTGTGAAACATCTTTAGCCAGTCGCCGTCGCTGGCTGTCATGTTCAGCTTCTGTAACTTTTTATAGGCTGCTTTGTTTAGGGTCGGCTCCGCTGATACTGTTAACGTGCTGCGCGCTAGCTCGACTAATGCACATAAGGCTGTAAACTCAGCTGAGTTTGCACCGCTGCTTATGGCTGCATCGGCGGCGTTTGCTAATGCAATTGCTGTGACCACAGCTGCCCAAAGCCGTCTCATTCGGCTACGTAAACTAATGATTCGCTTAGTTCTGATAATTTTAATAAAGGCACTTTTTTTATATCGGAAGAACTGCTGAGTCTGATAAAATTTTGAAAGAAGTTGCTGCTTCTGTCGCTGCTTATCTTCCAAAAAA
>TRINITY_DN18105_c1_g1_i1 len=3010 path=[6535:0-203 6536:204-227 6569:228-1002 6544:1003-1026 6575:1027-1142 6574:1143-1184 6572:1185-1194 6562:1195-1201 6563:1202-1225 6564:1226-1227 6573:1228-1325 6541:1326-1357 6570:1358-1454 6566:1455-2167 6558:2168-2191 6559:2192-3009] [-1, 6535, 6536, 6569, 6544, 6575, 6574, 6572, 6562, 6563, 6564, 6573, 6541, 6570, 6566, 6558, 6559, -2]
TAATAGAAGAGTGTTGTGAGTGTATATACGAATATTATAATGGGAGCAGTAATAATAATAATAATGATAGTCGGAACGTGTTGTGAATGTGCGTATATTAATATTATTAAAAGAGTGGTGATGGGTGACTGAAAAACAAAAGTAACCACTTAAACGACGGTATAGTGTAATAAAATTGAGTCAATGAAAAATAATGTGCAGGATTCACAAGGCATATTATTATAAAATAAAGTACTGAGGAGCTGATGGGTTGTACTCACTATGAAAATGGGAGATGAATAAAAAAATCAACGTAAGAAAGAGCATAAAGGCTGTTTTATAAAGATCTGAAAGTCAGTGGCTGCAGGAAACGTAGCGACTATGTTGTAGGGACAGGTAGCTGCCGGAAGTGCTAATCACCAAACTGAAAGGAAGTATAGTCAACAAAATAAGAAGTCACGAATATAAAAAATGTAGGGCCTCTATGATGTATAAAGAATCTATGCTGATAGTTCCTATTTCCGTATCGTTATGCTGGTTATATATTAAGGTATTTTAAGTAGTGAGTAAATTCCATGAGAGTGTCACTTACACATAGCTAATGGAGCGTATTGGCAAGGCAAAATAGGAGGGAAAGGAACTGTTGAAACTTAAGTTAACAAGTCTTAGCGCAATTACCATAATCCGTCGACAGATGAAAACAAGCATAAACGAAAGCTCATTCGTATGAGGAAGAAGCAGAATTTGTAGATGTTTGGTGAAACCGTGATATGGAGAAATACAAACAAATAGAAGCAATAAAAAACATTAAATTTGAATTCTTATCTATGGAAATATGTATAGTACTTTCAAGGATGGTTGGACTGGGATTGCCAATGTTAGTTGAAAACAGCAATAGAAAGAAGGCGATGACATAGAGTTTAAAGTGCAAAAGTAAAAGCTGATGCGCTCGCTTTTTTAAAATTTCAGTAGTGGAATAATATAGAAAATAAGCAATTGCATTTTTTTCGCCTAAAATAGATAGGAAAAAAAGGCAGGCCAACAGCAAATAGTCCTCAGTTACCAGAAAGCACAAAACCACACAACTCTCCTCTAATAGAGATACACTGCAATATTATTTTCACACAACTAAAAGAACTCCGGCAACCAAAACAAAAACAGGCACAATAAAGTAAAAGATAAGGTCGTTTGTAAAGCAGGCATAACGACACACGCCGCGAACAAAAGCAACCACCAATAACCCATAAAGCAAAAACAATAACGCCGCTTCTGTTTGACGGCAGAGAGGTTTAGGTGACAAGTGACGACGGCAGCAGCTAAGCTGCAAGCTTCAAACCATTAGGCAGCACTCAAACACACTAAAGACACTTCCGTCAGAGCTTAGTAGAAACACCCGACAAGACAACCGAACCAAAATCTGACCTGAACCCTCAACATACCTACCGTCTGTACAGTTAAACCGAAAGTCTAGTAAAGCAGCCCCTCATCTGCAATGGTGTCGCCAACCCAGTTCATTGCGACGGTCCTGCTCTTCAACTACCTCGCACGCCGAGCGGATGCCGACGGAAAAGCGGCGATCAAGAAAGAAGCAGCGGCAAAGGTGTGTACGTTGTCGGAAGCAATGAAAAAGGTCCCTAGTCTAGCAGCGAACTTTCTGAAACAGAAACAGGCAAAAATAAGCAAGTACTCAAAGCTGTACCAACTTCTCAAAAGAACAGCGGCATCAGCCGACGGGGCCGTGGACTCAAAAATGGAACTGCTTTTATTGGTCACAGCTGAACTACAACGGCAGACGCAACACTCGCTGGCCGCAGATACGACATCAGCAATAAGGGCCGCAGCGGCGTGCTCAAACGTCGCCGGCCGAATCGAAGAATTCATCCATATAATGTTCCAAGCCAAAGGCAGCGGGAACAACGCCTGCATCCGAACGGGCGGATCGGCGGCAAGCGCCGCCGACCTAAGTTGCTTGAAAACGGACGGCACACTGAAAGACATAACCGTCGTCGACACGGTCAACACGCCGGAACAAGTAAGCGAGGCCTATAATGCCCTAAAAGCAGCGAGGGCAGAGCTGGACGGCGACACGACGGCCGACGCGTGCAACATACTCGACAACAGCAACACCGGCAACGCCCTTGTAACAGCCCACGGCGGCGACCTAACGATCGCCTGGGGCGGAGGAATTCTCGAGCGCAGCGGCGTCCAAGCCAATCTTGCGCAAGCACACTGGAAGCTAGGAACCTCAGCCACAGCCGCGGACTCGATCATCAGGGAATGCGCAAGCACTTTACAAGCGCTCAAGCCGACAGAAGCCGCGGCTAAGACGCTAGACTCTCAGCTTGACAACCTCCTTTCAACTGCAACCGATCTAACCTTCACGGCCGTCGAAATAGCGGCGAAAGCAGCAGGCAGCGAACCCCAAGAGAAAATGGACATAACCGGGAGCGAGCTTAGCGCCATCCACAAGAAGCTCAAAAGTTACCAGGCGACCGCAGCGGAAGGAGATTCAACACTAGACAAACTAGAAACGGCTGAGTTAAGACGCTCTTTGAGAATTAACAAAACAGAATGCGCCATAGGCAGACAGACCACAGCGGCAGCCGAGCAAGTAAGAAAAGAGCGCGACAAAAAAGAGAAGGAATGCAATACAGCCAAAAGTCGGAGCGACTGCAAAGCAAAAACTGGTTGCGCTTATGACGACACCAAAGAGGAAGGCAAAAAGTGCGAATTTAATGAAACAAAGGCCGAAAAAAGTGGAGTCCCTGCAACACAAGCTCAAGCAGGAGGGACTGAAACAACGACAGAGAAATGCAAAGGGAAAGAACAAAAAGACTGCAAAGATGGCTGCAACTGGGATGGAAAAGAATGCAAAGATTACAGTTTTCTACTCAACAAACAATTCGCCCTCACCGTGGTTTCTACTGCATTTGTGGCCTTGCTGTTTTAAGTTTTACCCCCCTCCCTCTTTTTATTAAATAAATTCTTGCTACTTGAAAAACTTTCTGATATATTTTAACACCTAAAAAAA
>TRINITY_DN18105_c1_g1_i2 len=1614 path=[6538:0-58 6566:59-771 6558:772-795 6559:796-1613] [-1, 6538, 6566, 6558, 6559, -2]
CTAACGCTATTATTAGAACAGTTTCTGTACTATATTGTTAAACCGAAAGTCTAGTAAAGCAGCCCCTCATCTGCAATGGTGTCGCCAACCCAGTTCATTGCGACGGTCCTGCTCTTCAACTACCTCGCACGCCGAGCGGATGCCGACGGAAAAGCGGCGATCAAGAAAGAAGCAGCGGCAAAGGTGTGTACGTTGTCGGAAGCAATGAAAAAGGTCCCTAGTCTAGCAGCGAACTTTCTGAAACAGAAACAGGCAAAAATAAGCAAGTACTCAAAGCTGTACCAACTTCTCAAAAGAACAGCGGCATCAGCCGACGGGGCCGTGGACTCAAAAATGGAACTGCTTTTATTGGTCACAGCTGAACTACAACGGCAGACGCAACACTCGCTGGCCGCAGATACGACATCAGCAATAAGGGCCGCAGCGGCGTGCTCAAACGTCGCCGGCCGAATCGAAGAATTCATCCATATAATGTTCCAAGCCAAAGGCAGCGGGAACAACGCCTGCATCCGAACGGGCGGATCGGCGGCAAGCGCCGCCGACCTAAGTTGCTTGAAAACGGACGGCACACTGAAAGACATAACCGTCGTCGACACGGTCAACACGCCGGAACAAGTAAGCGAGGCCTATAATGCCCTAAAAGCAGCGAGGGCAGAGCTGGACGGCGACACGACGGCCGACGCGTGCAACATACTCGACAACAGCAACACCGGCAACGCCCTTGTAACAGCCCACGGCGGCGACCTAACGATCGCCTGGGGCGGAGGAATTCTCGAGCGCAGCGGCGTCCAAGCCAATCTTGCGCAAGCACACTGGAAGCTAGGAACCTCAGCCACAGCCGCGGACTCGATCATCAGGGAATGCGCAAGCACTTTACAAGCGCTCAAGCCGACAGAAGCCGCGGCTAAGACGCTAGACTCTCAGCTTGACAACCTCCTTTCAACTGCAACCGATCTAACCTTCACGGCCGTCGAAATAGCGGCGAAAGCAGCAGGCAGCGAACCCCAAGAGAAAATGGACATAACCGGGAGCGAGCTTAGCGCCATCCACAAGAAGCTCAAAAGTTACCAGGCGACCGCAGCGGAAGGAGATTCAACACTAGACAAACTAGAAACGGCTGAGTTAAGACGCTCTTTGAGAATTAACAAAACAGAATGCGCCATAGGCAGACAGACCACAGCGGCAGCCGAGCAAGTAAGAAAAGAGCGCGACAAAAAAGAGAAGGAATGCAATACAGCCAAAAGTCGGAGCGACTGCAAAGCAAAAACTGGTTGCGCTTATGACGACACCAAAGAGGAAGGCAAAAAGTGCGAATTTAATGAAACAAAGGCCGAAAAAAGTGGAGTCCCTGCAACACAAGCTCAAGCAGGAGGGACTGAAACAACGACAGAGAAATGCAAAGGGAAAGAACAAAAAGACTGCAAAGATGGCTGCAACTGGGATGGAAAAGAATGCAAAGATTACAGTTTTCTACTCAACAAACAATTCGCCCTCACCGTGGTTTCTACTGCATTTGTGGCCTTGCTGTTTTAAGTTTTACCCCCCTCCCTCTTTTTATTAAATAAATTCTTGCTACTTGAAAAACTTTCTGATATATTTTAACACCTAAAAAAA
>TRINITY_DN13046_c0_g1_i1 len=1429 path=[2929:0-1405 2930:1406-1428] [-1, 2929, 2930, -2]
GCAAGCAAAAGAGGAGCCTTATGAATGACAAAAGAATTGCTTCCTGTGGTGTTTGTGGCTTTCCCATCTTTCCCTCCTGTTTCTTGGTTTGCTTTTTCTAGTTGCGCTTTTACTTCTGGATTTAATGTGCATTTGGGCCCTTCTGTTTTTGAAGCGTCATAATGGCACCCCTTTGTTTCGTTGCATGCTTTGGCGTCATCTTTTTTCGCATTGCAAAGCTCTTCCGTTGATTTTGGGAGTTGCTGTGCTGCTCCTTCTTTTTGTTCCAGTGTTTTTATTTTTTCCGCCGCTTTGTTGGCGTAATAATAGATTGCTTTGGTGAGTTTAATTGGGTCTTCTAAGCCTTGGATGGTCGTTGCATCTTTTTCTCCGAATTTAGCGCCTTCTATTTCCGTCTCGCGCACGTGCTTCCAAAATTTTTCCTCAAAGCTGTCGACGGAGTCCCCAAACAATTCTGTCAGCTTGTTGGGTAACCCTGCAGCGCTGCTGTCGCCGTAAAGTATCGCTGCTGCGGCTATGTTAAAGTCGCTGTCTGCTTTTAGGTCTGTTATCTTTGTGTAGTTCGTTTTCGTGGCTGCGGTTAGATACTGCTTGGCGGCCTTCCACGCTTTGACGTGGGCTGAGGTGTCAGCTGCATCCAGTGTATCCCACGACTGCCGTGCGACGGCGCCTGCTTCGGTTGTGAATAGGCCTGCAGCGAACGGCACGCCTGTCGCGGTGTCGGTGCCCACCTCCAGCCCGTTCGCTCCATGTTGCGTGTAGGCGCAGGCCCCGTCGCTGGTCGTGTGCGCTGTTGCGATGTCGCTTATTTTGGGTCCTGTGGTAATTCCTTGTGGCGTGATTTTAGTAAATGCCGAGAAAGTGTTTTGTATTGTTGTCGGGTCTGTTTTGCAGTTGTGTGGCGGTGCTTTCAGTGCTGCTAGTCTGATCGCCCCGTTGCTTGTTCCGACGCCGAGGCATCCCGTTGCTGCGCTTGTCCCTGTGCTGGCCGCTGTGGCTAGCCATTCGCTAAATTGCCCGTGCAAAAACCCGATGTGGTTAGCGGCCGCTATAGCTTGTTTCGCTTTGTCTGAGAAATCGCTGCGCTTGCTGAGCTTGCTGTGGAGGTAAGCTGCGTACACTTGCTCCTTTAGGCTTGGCTCTGCCTGCGGTCGCACCATTGCGTACAACTGCAATTGCTGCTGCAGTTTGTTGAGCTGCTGGACATCTGGAGTTGATGCCAGAAAATTGTGGAAAACGTTCGACGGGCCGATGCTGAGGTCTGCCGATATCTCGCACAAAATTCCCCAGCCTGTCTTTTGGATTCCGTTGCCGGCTGCGCCATACGCCGATGCGCTACAGAGCTGTAATGCCACTAGGGCCGACAGCACGTGCCTCGCTTGCATCTCTTGCTGTGGCCTTTTCCCAATATAGTACAGAAACTGTTCTA
>TRINITY_DN13046_c0_g2_i1 len=1439 path=[2927:0-1405 2928:1406-1438] [-1, 2927, 2928, -2]
GCAAGCAAAAGAGGAGCCTTATGAATGACAAAAGAATTGCTTCCTGTGGTGTTTGTGGCTTTCCCATCTTTCCCTCCTGTTTCTTGGTTTGCTTTTTCTAGTTGCGCTTTTACTTCTGGATTTAATGTGCATTTGGGCCCTTCTGTTTTTGAAGCGTCATAATGGCACCCCTTTGTTTCGTTGCATGCTTTGGCGTCATCTTTTTTCGCATTGCAAAGCTCTTCCGTTGATTTTGGGAGTTGCTGTGCTGCTCCTTCTTTTTGTTCCAGTGTTTTTATTTTTTCCGCCGCTTTGTTGGCGTAATAATAGATTGCTTTGGTGAGTTTAATTGGGTCTTCTAAGCCTTGGATGGTCGTTGCATCTTTTTCTCCGAATTTAGCGCCTTCTATTTCCGTCTCGCGCACGTGCTTCCAAAATTTTTCCTCAAAGCTGTCGACGGAGTCCCCAAACAATTCTGTCAGCTTGTTGGGTAACCCTGCAGCGCTGCTGTCGCCGTAAAGTATCGCTGCTGCGGCTATGTTAAAGTCGCTGTCTGCTTTTAGGTCTGTTATCTTTGTGTAGTTCGTTTTCGTGGCTGCGGTTAGATACTGCTTGGCGGCCTTCCACGCTTTGACGTGGGCTGAGGTGTCAGCTGCATCCAGTGTATCCCACGACTGCCGTGCGACGGCGCCTGCTTCGGTTGTGAATAGGCCTGCAGCGAACGGCACGCCTGTCGCGGTGTCGGTGCCCACCTCCAGCCCGTTCGCTCCATGTTGCGTGTAGGCGCAGGCCCCGTCGCTGGTCGTGTGCGCTGTTGCGATGTCGCTTATTTTGGGTCCTGTGGTAATTCCTTGTGGCGTGATTTTAGTAAATGCCGAGAAAGTGTTTTGTATTGTTGTCGGGTCTGTTTTGCAGTTGTGTGGCGGTGCTTTCAGTGCTGCTAGTCTGATCGCCCCGTTGCTTGTTCCGACGCCGAGGCATCCCGTTGCTGCGCTTGTCCCTGTGCTGGCCGCTGTGGCTAGCCATTCGCTAAATTGCCCGTGCAAAAACCCGATGTGGTTAGCGGCCGCTATAGCTTGTTTCGCTTTGTCTGAGAAATCGCTGCGCTTGCTGAGCTTGCTGTGGAGGTAAGCTGCGTACACTTGCTCCTTTAGGCTTGGCTCTGCCTGCGGTCGCACCATTGCGTACAACTGCAATTGCTGCTGCAGTTTGTTGAGCTGCTGGACATCTGGAGTTGATGCCAGAAAATTGTGGAAAACGTTCGACGGGCCGATGCTGAGGTCTGCCGATATCTCGCACAAAATTCCCCAGCCTGTCTTTTGGATTCCGTTGCCGGCTGCGCCATACGCCGATGCGCTACAGAGCTGTAATGCCACTAGGGCCGACAGCACGTGCCTCGCTTGCATCTCTTGCTGTGGCCTTTTCCCTTTTAAAGAGCAATATAGTACAGAAACTGTTCT
>TRINITY_DN13046_c1_g2_i1 len=1580 path=[5287:0-94 5297:95-443 5280:444-1579] [-1, 5287, 5297, 5280, -2]
GTACATGGGGTATCAACGCAGAGTACTTTTTTTTTTTTTTTCAGGTAACTTGCGTGTTAAAATATATCAGAAAGTTTTCAAGTAGCAAAAATTTTTAGCAAAATTCTTAGAAAAATTGAGGAGGGTGAAATTTTAAAAAAGCAAAAATGCAAGCAAAAGAGGAGCCTTATGAGTGACAAAAGTATTGCTCCCTGTGGTGTTTGTGCCTGTTTTATTATCCCCTTGTTTCTTGTTTTCTCCTGTTTTGTCTTCTGAGTCTGCTTTCTTGGATAAATCTTCTGCCGTCTTTTTACCGCTGTTTGCTGCCTTTGCTTGGACAGCGTTGATAAGTCGATACGCCACGGCTGTCCCCAGGGCTTTTATTTGTACGTCGTCTTTTAGCGTTTGTGCTGCGTCGCTGGCTGTTTCTGCTTTGCTCAGAGTTACCCTACCTAGGGGTTCCCAGATCTTTGGGTTGAGACTGCCGTCGTCGCCTGCGTATTCGGTCTTGATTACAGCGGAAATTTTTTCATTGAGGTCGTGCAACTTGCTTAGGTCGGCGCCTGGGATGTAGGCAAGTGCAACAGCCTTCCTGAATGCTTGCTCGTTCGTGATGGTGTCGGCTCTTAGGTTGTCTGCTCGAAAATTTAGGTGGCTTAGCTGTTCCGCCGCCTGATGTAACCCTTGCAACCCTGCCTGTACGAAATCTTTGTGCGGCGCTAGTGCGTTGCTGGAGCTTGCCGTTTTGAACTGCGCTTTGTCGCTGTTTTTGCTGCTGTATTCGACTGCTGTTGCTTTGAGCAGCTTGCCCGCCGTCAGCGCTAGGTTTGCTGATGCCTGTGCTGCACCGTCGGAGCAATCTTGTGCTGGCGGTGCGTCCCCTTTGCCGCATAGTTTTGGGGTTTTGCGTCCGTGCTCGTCTGCGCTGAGTGCCTCTAAGTGATAGAACTTTACGGTTGTGGTCTCTGCATAGTCGCGCGGTCGGCTTGCTGCCTCCCTGGCTTTTCCTTCGTATTGCGCCTGGCACACCGGCTTGGCGTTGCTTAGCGGCTTTGCTGGTATGCTTTTTTGTGCTGCCGGAAAAAAAGCCGCCGCCGCTCCTGGCGTTTGCTCCTGGAGCTGCAAATCGGCCAGGTCTGCCAGGGCCTGCTGTGCGCCTATCAACTTGGCTATGCTTGTTGCTGTTTGGACCAGTGGTGGACCGTATGTCGCCATCTTCGCTTCAGCATCTGCTAATAGCTCGGCCTGCGCGGCGAGCAGAGGGATGTACTTTGGGTTGCCTGCCCCTAGGTTTGTTACCGCGGCCGTTACAGTTTTCCATAGATATTGCTTTGCTGCGCGTAACTGGAGATTCTGATCTGCTAGTGTTGATTGGATCTTCGTTAGGATCAGGGTTAAGTGCTCGGCTGCGTCGCACTCATTTTCTATTTTTAACTTTGTGTCATGTAGGTCGGCCGCCCTGCTGGCTTGTACGGTTACTAGCAGCGCTAGAATACACCTTAAATCAACCTTGACTTTTTGGCTCCACATATTTTGACTACTGGTTGTGTTGACTTCGGCTGCAATATAGTACAGAAACTGTTCTAATAATAGCGTTAGTA
>TRINITY_DN16709_c0_g1_i1 len=1069 path=[3412:0-44 3428:45-137 3426:138-530 3424:531-602 3420:603-723 3385:724-747 3423:748-776 3419:777-954 3382:955-967 3383:968-1068] [-1, 3412, 3428, 3426, 3424, 3420, 3385, 3423, 3419, 3382, 3383, -2]
GTATCAACGCAGAGTACATGGGGTCAACGAATTGCTAGCTCAAGCCGATGGTAATCACGAAAATCTCGCCGCAGCAGCCATCAAAGCGGCGGCACTATGTAATAACTACGCCGGCCGTTTAGAAGATTTCGTCAGTGTTTTCACGCAAGCGTCGTCGGCCAGCAAATACTGCGTCACGAACGCTCTCGGAGCAGCAGCCCGGACAGGAACCGAAGTACCCTGTTCACAGCTCACTGGGGCCCTACCAGATACGGCGGTAACAGCGGAAGACCCGGGCGCCCTGAACGTTCAAGCAAAGTACGTGGCTATTGGAGCAGCCGCAGCAACGCACGGCGGCAACGGTGGCGGCACGCTTTGCAAACTAACAGGCGACACAACGGCCAACGGCGGCTACACCAGCGGGGAAAGCACCAGCAACAGGATAATCTGGGGTGGTGGACTATTCACAACAACAACCGACGGCGGCGGCAGCGCGGCAAACTGGGAGGCACATACCAAAGCGGACATGACTGGGTCCAAGTATAAACCGTGCCACGACGCAGTAGCACAGCTCAACACAATTGTCGCGGCTTACCAAGCAGAGATAGACAACTTGGCGCGCCTAAGCGACAAAAGCGCAGAAAATATCCAAGCGATCACAATCAAAGCACACAGCATATACAAGAACACACCAGAAACAGACACTAGCTTAAGCCAAAGCGTCCTGCAAGACCTGGCGAAACTGCTGCACGCAGACAAAGGACCCGGAAAAGAAGCAGCGGCGACCGAACAGCAAATAAGAGGCGAACAAGAAACCAGAACTCTAACAGTCAACGGCACAGCGTGCAAAGTAGGAAGCGAACTAGCTGCTGGCCAAGCAGACAAGCCAGCGCAGATCCCTGCAACGGATGACTGCACAGGTAAAAGAGGAGCTGAATGCACAGGGGAATGCAAACTGGATGGGGAAATTTGCAAACCCAAAAAGAAAGAGGCGGGGGAAAGCAAAGAAAAAGATGGTAAAGATGGCAAAACTGAGGAAAAGTGTGCAAAACATGGAAGCGACAAAAATGCTTGCGAAAAGGACAGCAAC
>TRINITY_DN16709_c0_g1_i2 len=1480 path=[3393:0-68 3394:69-93 @3427@!:94-355 3415:356-381 3425:382-455 3428:456-548 3426:549-941 3424:942-1013 3420:1014-1134 3385:1135-1158 3423:1159-1187 3419:1188-1365 3382:1366-1378 3383:1379-1479] [-1, 3393, 3394, 3427, 3415, 3425, 3428, 3426, 3424, 3420, 3385, 3423, 3419, 3382, 3383, -2]
CTATTATTAGAACAGTTTCTGTACTATATTGCCAACCACAAAAGAGGCACACACACCAAAAGAAGTCCCAACCAGCAAAAGACACTGACAACGTGTTGTACGAAATCAAGCGAGGGGAAAATTCAAGACTTGCGGCAAAAGCCAGGTATTGCCGATGCGCAGCCGCAGCACGGTAACATTTGCGAGTCTGCTTTTGCTGTCATCTTTCACTGCCGATGTCCATGCGGCAGAAGGCGCTATCAAAGGACCAATGATGACAGCAACATGTGGCCTTATATCTGAAATGAAGCTAACGGCGAACGCAGGGCTAAGTAAGCTGGCAAGATTTGCCACAGCAGTTCGTAAGCTAAGACAAGTACAAACGTCAATCCGAAACCTCGCATTCAAAACTGACGGGCAGCTGTCGGCAAATACACTGCTAGTGGCTCTCAAAGTCAACGAATTGCTAGCTCAAGCCGATGGTAATCACGAAAATCTCGCCGCAGCAGCCATCAAAGCGGCGGCACTATGTAATAACTACGCCGGCCGTTTAGAAGATTTCGTCAGTGTTTTCACGCAAGCGTCGTCGGCCAGCAAATACTGCGTCACGAACGCTCTCGGAGCAGCAGCCCGGACAGGAACCGAAGTACCCTGTTCACAGCTCACTGGGGCCCTACCAGATACGGCGGTAACAGCGGAAGACCCGGGCGCCCTGAACGTTCAAGCAAAGTACGTGGCTATTGGAGCAGCCGCAGCAACGCACGGCGGCAACGGTGGCGGCACGCTTTGCAAACTAACAGGCGACACAACGGCCAACGGCGGCTACACCAGCGGGGAAAGCACCAGCAACAGGATAATCTGGGGTGGTGGACTATTCACAACAACAACCGACGGCGGCGGCAGCGCGGCAAACTGGGAGGCACATACCAAAGCGGACATGACTGGGTCCAAGTATAAACCGTGCCACGACGCAGTAGCACAGCTCAACACAATTGTCGCGGCTTACCAAGCAGAGATAGACAACTTGGCGCGCCTAAGCGACAAAAGCGCAGAAAATATCCAAGCGATCACAATCAAAGCACACAGCATATACAAGAACACACCAGAAACAGACACTAGCTTAAGCCAAAGCGTCCTGCAAGACCTGGCGAAACTGCTGCACGCAGACAAAGGACCCGGAAAAGAAGCAGCGGCGACCGAACAGCAAATAAGAGGCGAACAAGAAACCAGAACTCTAACAGTCAACGGCACAGCGTGCAAAGTAGGAAGCGAACTAGCTGCTGGCCAAGCAGACAAGCCAGCGCAGATCCCTGCAACGGATGACTGCACAGGTAAAAGAGGAGCTGAATGCACAGGGGAATGCAAACTGGATGGGGAAATTTGCAAACCCAAAAAGAAAGAGGCGGGGGAAAGCAAAGAAAAAGATGGTAAAGATGGCAAAACTGAGGAAAAGTGTGCAAAACATGGAAGCGACAAAAATGCTTGCGAAAAGGACAGCAAC
>TRINITY_DN21891_c0_g1_i1 len=1815 path=[3585:0-1814] [-1, 3585, -2]
GAGGGGGGAAATTTTGTTTTAGAAAAGCAAGGCCACAAACGCAGCAGAAACCACGCTGAGGGCGAATTTCTTGGTTACAAGAAAACTGGAATCCCGGCATGCTGGCTCAACTTTTCCCTGTCCATCAATATAGTCAATCCATCCGCAAACAGACTTCTTTCCCTCTTTTTTGGTGCCTGGAGCTTTGACACATGTTTCGGCGGCACTATAAATAGCACAAATTGAACCTGTTGGGGTGGCTCCTTCTTTTAATTTGCATTTATCATCTTCCCAATTGCATGGGTCTTTACATTTGTCAGCGGCTGGTATAACTCCACAAGCTTTGTCGAAATCTGAAGGCGCTTGTGCCTTTTGTGTTCCGGCGGAAGTTGAAGTTGCTTCTTCGTTGGCTCCTTTGCTGTCAGAACGTACCTCCGGCTGCCGAAGTTCCGTCGCCGTCGCTGCTAACAAAATGACTCGTAATTGCTGTTCGGCTGCCGCTGCTGTTTTGACTAGGTTAGCGATATGGCTTGTCGTTACGGCTATGTCGTCGAGGGCTTTCAGCCCCTCGTCGGCTTTTGCATGCCACGCGATGCCTGTGGCAGTGGCGAGCAAGGCGCCGTAGTCGACGCACGCACCGTTGCTTTGGGCCGAGTAATCGTTGTTGCCGGCGGCTAGACCGCAGCTGGGCGCTGCGCCATTGTGAATTACATGCAGGCCTAAAATGCCGTTGTTGGCATCGCCTAGTCTGTCCGCTGCGGCTGCTGCGGTTCCTGTTGCAATTGTGTTCTTGCCCATTCTTTCATAGATTCTGGAGATCGCCTGTTTGATTGCTGATGGGTTTGCCGCGTCTGCCGCTGGCATCTTCAGGTTGTTGCAAGATGCCTTTACTTGGCCCCAAATCGTTAGCGCGTTAGCTTTTTGGCTTGCGCCGCCGAGATCTTGGATCGCCGCGGGGTTGGCTCCACACTTGTTCGTCGTTTGGCCGCTAGCCGCACCACACAGGCAAACCATGTCGGTTGTTAGGGCTCGCCCTGCTGATGTTGTTTGGGGTTCAGTTGCTTTGCACTCTGTAGTTGCGGCCACGTCGCCGGTCCAGGAGAATTGCGCTCCCTGAGGGTCGTGCGACCACTCTTCCGCAGTGTCCAGCTCCTCTGGCTGCGCTGCGGCAAAAGCTGCGCCATAAACAGCGGCTAGGAACGCTTTTCTGGCCTTTCTTTTGAGGGATAGTACATTAGCTTCGGCCGCGTGCGCTGCATTTCTCGCCTTTATTGCTGTCGCCACAACGGCTGCGGCCGCCGCCCGCTGTTTCACCGCTACTGTTTCTGGAATTGGTAGACCAAATTCCTTCTTGAATTCCTGCTCGGCATTGACGTCCCTCAGCGCCCGCTGGGTAGTCTTCAGGTATTCGAAGTCGGCCTGTGTCAAATCCGTGAAGAATCCTTTCGCTGTTTCGTTTTTGCTGACCTGTTCCCAAGCTCCTGTCGGGCTATTGTCGCTCAGAATATTGGCAATCGTGGGTTCGATGATTGTCAGATTAAGTTTGAGGGCATTGTGGATAGCTCGACTAAGCACCGCTTGCGGGGGCTCCTGAGTTGGTGTGCCATCAGTATTCACCCCCGTCAAGATCTTTACCTCTGCGATAGGAGCTGTGAGGTGCTTGAAAAGTTTGCACATTTCTCTAAACTCTCGAGCATTAGAGGCTGCCGCTTCCGTGGGCGGAATGAAGGAGCCGACACAAAGCAGAAGTGTCAGTAATACATTGGGGGTCTGCATTGATTTTAAAACAATATAGTACAGAAACTGTTCTAATAATAGCGTTAGTACCCCATGTAC
